# Supplementary material for: Undergoing Diagnostic Evaluation for Possible Cancer Affects the Health-Related Quality of Life in Patients Presenting with Non-Specific Symptoms
Source: PLoS One. 2016 Feb 3;11(2):e0148463. doi: 10.1371/journal.pone.0148463 (PMC4739588; doi:10.1371/journal.pone.0148463)
Supplement: S1 Dataset — (XLS) [file pone.0148463.s001.xls]

## Sheet: dataset
ID	PF1	RF1	EF1	CF1	SF1	FA1	NV1	PA1	DY1	SL1	AP1	CO1	DI1	FI1	QL1	PF2	RF2	EF2	CF2	SF2	FA2	NV2	PA2	DY2	SL2	AP2	CO2	DI2	FI2	QL2	Hospital	cancer	CancerICD10	age	ill	fatigue	weightloss	appetiteloss	fever	abdominalia	anemia	abnormtest	pain	DVT	contact	medication_use	nightsweat	lymphnode	other
1	80	100	75	100	100	66.6667	0	0	0	33.3333	0	0	0	0	50																1	0		73	0	0	0	0	0	0	1	0	0	0	0	0	0	0	0
2	66.6667	16.6667	58.3333	66.6667	33.3333	55.5556	33.3333	100	33.3333	33.3333	66.6667	0	0	100	33.3333	80	33.3333	58.3333	66.6667	50	44.4444	16.6667	33.3333	66.6667	33.3333	33.3333	0	0	66.6667	41.6667	1	0		68	0	1	1	1	0	0	0	0	0	0	0	0	0	0	0
3	73.3333	50	25	66.6667	66.6667	55.5556	33.3333	33.3333	33.3333	66.6667	66.6667	0	33.3333	0	25	86.6667	100	75	83.3333	100	33.3333	0	16.6667	0	0	0	0	0	0	91.6667	1	0		47	0	0	1	0	0	0	1	0	0	0	0	0	0	0	0
4	53.3333	33.3333	100	100	100	100	16.6667	66.6667	66.6667	33.3333	100	0	0	0	33.3333	46.6667	16.6667	100	100	66.6667	66.6667	0	66.6667	33.3333	33.3333	100	0	0	0	50	1	0		70	0	0	1	1	0	0	0	0	0	0	0	0	0	0	0
5	80	100	83.3333	83.3333	100	44.4444	0	16.6667	0	33.3333	66.6667	0	100	0	66.6667	86.6667		66.6667	66.6667	100	44.4444	0	0	0	33.3333	100	0	0	0	83.3333	1	1	C25.9	76	0	0	1	0	0	1	0	0	0	0	0	0	0	0	0
6	100	100	25	100	66.6667	0	33.3333	0	0	0	0	100	0	0	33.3333	100	100	41.6667	100	66.6667	11.1111	33.3333	0	0	0	0	66.6667	0	0	83.3333	1	0		40	0	0	0	0	0	0	0	0	0	0	0	0	0	0	0
7	100	83.3333	66.6667	100	100	33.3333	0	16.6667	0	33.3333	0	0	0	0	66.6667																1	0		65	0	0	0	0	0	0	0	0	1	0	0	0	0	0	0
8	100	100	75	83.3333	83.3333	11.1111	0	33.3333	0	33.3333	0	0	0	0	66.6667	100	100	75	100	100	22.2222	33.3333	16.6667	0	66.6667	66.6667	0	0	0	75	1	0		61	0	0	0	0	0	0	0	0	1	0	0	0	0	0	0
9	100	100	75	100	100	22.2222	0	0	0	33.3333	0	0	0	0	50	100	100	91.6667	100	100	11.1111	0	0	0	33.3333	0	0	0	0	75	1	0		64	0	0	0	0	0	0	0	0	1	0	0	0	0	0	0
10	93.3333	66.6667	58.3333	100	66.6667	44.4444	0	66.6667	66.6667	33.3333	0	0	33.3333	66.6667	33.3333	86.6667	100	66.6667	66.6667	50	33.3333	16.6667	16.6667	66.6667	33.3333	0	0	0	66.6667	66.6667	1	1	C85.1	64	0	0	0	0	0	0	0	0	0	0	0	0	0	1	0
11	60	0	75	100	66.6667	55.5556	16.6667	50	0	33.3333	0	33.3333	33.3333	0	16.6667	46.6667	33.3333	75	83.3333	66.6667	77.7778	16.6667	83.3333	33.3333	33.3333	0	33.3333	0	33.3333	16.6667	1	0		59	0	0	1	0	0	0	1	0	0	0	0	0	0	0	0
12	93.3333	100	66.6667	83.3333	100	33.3333	0	0	0	33.3333	33.3333	0	0	0	58.3333	93.3333	66.6667	66.6667	83.3333	83.3333	22.2222	0	0	0	66.6667	33.3333	0	0	0	33.3333	1	1	C94.1	65	0	0	0	0	0	0	0	0	0	0	0	0	0	0	1
13	73.3333	100	83.3333	100	100	55.5556	0	33.3333	66.6667	0	66.6667	0	100	33.3333	41.6667																1	0		55	0	0	0	0	0	1	0	0	0	0	0	0	0	0	0
14	80	100	100	100	100	33.3333	0	33.3333	33.3333	66.6667	66.6667	33.3333	33.3333	0	83.3333																1	0		72	0	0	1	0	0	0	0	0	0	0	0	0	0	0	0
15	93.3333	100	83.3333	100	100	33.3333	0	0	33.3333	0	0	0	33.3333	0	66.6667	53.3333	50	75	83.3333	50	66.6667	16.6667	33.3333	33.3333	0	0	0	66.6667	0	50	1	1	C18.4	63	0	0	0	0	0	0	1	0	0	0	0	0	0	0	0
16	66.6667	16.6667	66.6667	100	83.3333	33.3333	0	0	66.6667	66.6667	33.3333	0	0	0	33.3333																1	1	C56.9	64	0	0	0	0	0	0	0	0	0	0	0	0	0	0	1
17	100	83.3333	66.6667	50	66.6667	66.6667	50	16.6667	0	100	66.6667	33.3333	0	0	16.6667	100	83.3333	41.6667	16.6667	66.6667	55.5556	0	16.6667	0	100	33.3333	0	33.3333	0	16.6667	1	0		57	1	0	0	0	0	1	0	0	0	0	0	0	0	0	0
18	66.6667	83.3333	91.6667	83.3333	100	33.3333	0	33.3333	33.3333	0	0	66.6667	100	0	75	66.6667	83.3333	100	83.3333	100	11.1111	0	0	33.3333	0	0	0	0	0	100	1	0		78	0	0	0	0	0	1	0	0	0	0	0	0	0	0	0
19	80	83.3333	91.6667	83.3333	100	55.5556	16.6667	50	33.3333	0	33.3333	0	0	0	91.6667	86.6667	100	100	100	100	11.1111	33.3333	0	0	0	0	0	33.3333	0	83.3333	1	0		69	0	0	1	0	0	0	0	1	0	0	0	0	0	0	0
20	100	33.3333	50	83.3333	50	66.6667	0	50	0	33.3333	66.6667	33.3333	0	0	16.6667	60	0	83.3333	100	33.3333	66.6667	0	33.3333	0	33.3333	0	33.3333	0	0	41.6667	1	1	C61.9	79	1	0	1	0	0	0	0	1	0	0	0	0	0	0	0
21	60	33.3333	100	83.3333	66.6667	55.5556	66.6667	0	66.6667	66.6667	66.6667	0	0	0	33.3333	60	66.6667	91.6667	83.3333	83.3333	55.5556	33.3333	33.3333	66.6667	66.6667	66.6667	0	0	0	58.3333	1	0		76	0	0	0	0	0	0	0	0	0	0	0	0	0	0	0
22	86.6667	50	75	83.3333	100	55.5556	16.6667	16.6667	0	0	33.3333	0	33.3333	0	66.6667	93.3333	66.6667	91.6667	100	100	33.3333	0	0	0	0	0	33.3333	0	0	75	1	0		68	1	1	0	0	0	0	0	0	0	0	0	0	0	0	0
23	93.3333	100	58.3333	100	100	44.4444	16.6667	33.3333	33.3333	33.3333	33.3333	0	33.3333	0	58.3333	80	83.3333	66.6667	83.3333	66.6667	44.4444	0	33.3333	0	33.3333	33.3333	0	33.3333	0	50	1	0		58	0	0	1	0	1	1	0	0	0	0	0	0	0	0	0
24	93.3333	100	66.6667	83.3333	83.3333	33.3333	0	16.6667	0	33.3333	33.3333	0	33.3333	0	50	93.3333	83.3333	66.6667	83.3333	100	33.3333	0	16.6667	0	33.3333	33.3333	0	0	0	66.6667	1	0		40	0	0	1	0	0	0	0	0	0	0	0	0	0	0	0
25	100	100	91.6667	100	100	0	0	0	0	0	0	0	0	0	66.6667	100	66.6667	91.6667	100	100	0	0	0	0	0	0	0	0	33.3333	66.6667	1	1	C81.0	53	0	0	0	0	0	0	0	0	0	0	0	0	0	1	0
26	100	100	83.3333	83.3333	100	0	0	50	0	0	0	0	0	0	91.6667																1	0		56	0	0	1	0	0	0	0	0	1	0	0	0	0	0	0
27	93.3333	83.3333	83.3333	83.3333	66.6667	44.4444	0	0	33.3333	100	0	0	33.3333	0	75	93.3333	100	100	83.3333	100	22.2222	0	0	0	0	33.3333	0	0	0	75	1	0		52	0	0	1	0	0	0	0	0	0	0	0	0	0	0	0
28	93.3333	100	75	83.3333	100	22.2222	0	0	33.3333	33.3333	0	0	0	0	91.6667	93.3333	100	100	83.3333	100	33.3333	0	0	33.3333	0	0	0	0	0	100	1	0		78	0	0	0	0	0	0	0	1	0	0	0	0	0	0	0
29	100	83.3333	66.6667	100	83.3333	44.4444	16.6667	50	0	33.3333	33.3333	33.3333	0	0	58.3333	100	100	91.6667	100	100	0	0	16.6667	0	0	0	33.3333	33.3333	0	91.6667	1	0		67	0	0	1	0	0	0	0	0	0	0	0	0	0	0	0
30	93.3333	83.3333	75	100	100	33.3333	33.3333	16.6667	0	0	33.3333	33.3333	33.3333	0	66.6667	100	50	75	100	66.6667	33.3333	33.3333	16.6667	0	0	66.6667	33.3333	33.3333	0	75	1	0		71	1	0	1	0	0	0	0	0	0	0	0	0	0	0	1
31	26.6667	0	83.3333	66.6667	0	100	33.3333	33.3333	66.6667	0	0	0	66.6667	33.3333	16.6667	73.3333	66.6667	100	83.3333	100	33.3333	0	16.6667	66.6667	0	0	33.3333	0	0	58.3333	1	0		55	1	0	0	0	0	0	1	0	0	0	0	0	0	0	0
32	100	100	75	83.3333	100	22.2222	33.3333	0	33.3333	0	0	33.3333	0	0	66.6667	100	100	91.6667	100	100	0	16.6667	0	0	0	0	0	0	0	75	1	0		49	0	0	0	1	0	0	0	0	0	0	0	0	0	0	1
33	100	66.6667	50	83.3333	83.3333	55.5556	0	0	33.3333	33.3333	0	0	0	0	41.6667	53.3333	16.6667	0	0	0	100	50	50	33.3333	100	100	100	33.3333	33.3333	16.6667	1	0		38	0	0	1	0	0	0	0	0	0	0	0	0	0	0	0
34	86.6667	66.6667	33.3333	33.3333	33.3333	66.6667	33.3333	16.6667	0	100	100	100	0	0	16.6667																1	0		38	0	0	0	0	0	0	0	0	0	0	0	0	0	0	0
35	100	83.3333	75	100	83.3333	22.2222	33.3333	16.6667	33.3333	33.3333	33.3333	33.3333	33.3333	33.3333	66.6667																1	0		58	0	0	0	0	0	0	0	0	0	0	0	0	0	0	1
36	86.6667	83.3333	91.6667	66.6667	83.3333	33.3333	16.6667	0	0	0	0	33.3333	0	0	75	86.6667	66.6667	100	100	100	33.3333	16.6667	33.3333	0	33.3333	0	66.6667	0	0	50	1	0		51	0	0	1	0	0	0	0	0	0	0	0	0	0	0	0
37	80	33.3333	75	66.6667	66.6667	44.4444	16.6667	33.3333	0	66.6667	33.3333	0	33.3333	33.3333	41.6667	80	66.6667	41.6667	66.6667	66.6667	44.4444	16.6667	33.3333	0	66.6667	33.3333	33.3333	33.3333	0	41.6667	1	0		51	0	0	1	0	0	0	0	0	0	0	0	0	0	0	0
38	100	83.3333	58.3333	100	100	22.2222	16.6667	16.6667	33.3333	33.3333	33.3333	33.3333	33.3333	0	58.3333	80	66.6667	83.3333	83.3333	66.6667	55.5556	0	33.3333	33.3333	33.3333	33.3333	33.3333	33.3333	0	66.6667	1	0		31	0	0	0	0	0	0	0	0	0	0	0	0	0	0	1
39	80	50	75	100	83.3333	66.6667	33.3333	50	33.3333	0	66.6667	0	33.3333	33.3333	33.3333	66.6667	50	75	66.6667	66.6667	33.3333	16.6667	33.3333	33.3333	33.3333	66.6667	0	33.3333	33.3333	33.3333	1	0		48	0	0	0	0	0	0	0	1	0	0	0	0	1	0	0
40	100	100	75	83.3333	100	33.3333	0	0	0	0	33.3333	33.3333	0	0	83.3333	100	100	100	83.3333	100	11.1111	0	0	33.3333	0	0	33.3333	0	0	83.3333	1	0		48	0	0	1	0	0	0	0	0	0	0	0	0	0	0	0
41	46.6667	33.3333	83.3333	50	66.6667	66.6667	0	66.6667	33.3333	33.3333	100	66.6667	0	0	66.6667																1	1	C22.0	82	0	0	1	0	0	0	0	0	1	0	0	0	0	0	0
42	100	50	33.3333	66.6667	83.3333	77.7778	0	66.6667	33.3333	33.3333	33.3333	100	0	100	8.33333																1	0		58	0	0	0	0	0	0	0	0	1	0	0	0	0	0	0
43	93.3333	66.6667	16.6667	50	100	88.8889	0	50	0	0	33.3333	0	33.3333	33.3333	33.3333																1	0		41	0	1	0	0	1	0	0	0	0	0	0	0	1	0	0
44	93.3333	83.3333	83.3333	100	100	0	0	16.6667	0	0	0	0	0	0	75	100	50	58.3333	83.3333	100	0	0	33.3333	0	33.3333	0	0	0	0	58.3333	1	1	C78.0	71	0	0	0	0	0	0	0	0	0	0	0	0	0	0	1
45	100	100	91.6667	100	100	0	0	0	0	0	0	0	0	0	83.3333	93.3333	66.6667	75	83.3333	100	33.3333	0	16.6667	0	33.3333	0	33.3333	0	0	58.3333	1	1	C85.9	66	0	0	0	0	0	0	0	0	0	0	0	0	0	1	0
46	86.6667	83.3333	66.6667	100	100	22.2222	0	16.6667	33.3333	100	0	33.3333	0	0	50	93.3333	100	83.3333	100	100	0	0	16.6667	33.3333	33.3333	0	33.3333	33.3333	0	66.6667	1	0		62	0	0	0	0	0	0	1	0	0	0	0	0	0	0	0
47	80	66.6667	75	66.6667	100	44.4444	16.6667	33.3333	33.3333	33.3333	33.3333	33.3333	33.3333	0	50																1	0		51	0	0	1	0	0	0	0	0	0	0	0	0	0	0	1
48	80	33.3333	75	100	83.3333	33.3333	0	16.6667	0	33.3333	0	33.3333		0	50	73.3333	66.6667	83.3333	100	83.3333	33.3333	0	16.6667	0	33.3333	0	33.3333	33.3333	0	58.3333	1	0		62	0	0	0	0	1	0	0	0	0	0	0	0	0	0	0
49	100	83.3333	66.6667	66.6667	100	33.3333	16.6667	33.3333	0	66.6667	33.3333	33.3333	66.6667	0	75																1	0		49	0	0	1	0	0	0	1	0	1	0	0	0	0	0	0
50	73.3333	100	75	66.6667	100	33.3333	0	33.3333	66.6667	0	0	33.3333	0	0	75	73.3333	100	83.3333	100	100	22.2222	0	16.6667	66.6667	0	33.3333	33.3333	0	0	83.3333	1	0		61	0	0	0	0	0	0	0	0	0	0	0	0	0	0	0
51	100	100	100	100	100	11.1111	0	0	0	0	0	0	0	0	83.3333	93.3333	66.6667	58.3333	100	100	44.4444	33.3333	16.6667	0	66.6667	33.3333	0	33.3333	0	58.3333	1	1	C81.9	25	0	0	0	0	0	0	0	0	0	0	0	0	0	1	0
52	40	33.3333	58.3333	66.6667	50	66.6667	0	50	0	33.3333	0	0	66.6667	0	33.3333	33.3333	16.6667	75	100	33.3333	55.5556	0	83.3333	0	33.3333	0	0	33.3333	0	50	1	0		59	0	0	1	0	0	0	0	0	0	0	0	0	0	0	1
53	93.3333	66.6667	75	100	100	33.3333	16.6667	33.3333	0	0	33.3333	33.3333	0	0	50	60	16.6667	75	100	100	44.4444	0	83.3333	0	0	0	0	0	33.3333	58.3333	1	0		59	0	0	1	0	0	0	0	0	0	0	0	0	0	0	0
54	100	66.6667	41.6667	83.3333	100	11.1111	33.3333	16.6667	0	66.6667	0	0	0	0	41.6667																1	0		63	0	0	1	0	0	0	0	0	0	0	0	0	0	0	0
55	100	100	91.6667	100	100	11.1111	0	0	0	33.3333	0	0	0	0	100	100	100	100	100	100	0	0	0	0	0	0	0	0	0	83.3333	1	0		68	0	0	0	0	0	0	0	0	0	0	0	0	0	0	1
56	73.3333	66.6667	58.3333	33.3333	50	66.6667	0	33.3333	0	100	0	0	0	66.6667	50																1	0		24	0	0	0	0	0	0	0	0	0	0	0	0	0	1	0
57	73.3333	33.3333	66.6667	100		0	0	66.6667	0	0	0	0	0		66.6667																1	0		53	0	0	0	0	0	0	0	0	0	0	0	0	0	1	0
58	93.3333	100	58.3333	100	100	33.3333	16.6667	16.6667	0	0	0	0	0	0	50	100	100	66.6667	83.3333	100	0	0	0	0	0	0	0	0	0	66.6667	1	0		41	0	0	0	0	0	0	0	0	0	0	0	0	0	1	0
59	93.3333	100	100	100	83.3333	33.3333	16.6667	16.6667	0	0	0	0	66.6667	0	66.6667	100	100	100	100	100	22.2222	0	0	0	0	0	0	0	0	75	1	0		36	0	0	0	0	1	0	0	0	0	0	0	0	0	0	0
60	100	100	100	100	100	11.1111	0	0	33.3333	0	0	0	33.3333	0	83.3333	100	100	75	100	100	0	0	0	0	0	0	0	33.3333	33.3333	50	1	1	C83.0	61	0	0	0	0	0	0	0	0	0	0	0	0	0	0	1
61	60	66.6667	91.6667	100	83.3333	55.5556	0	33.3333	33.3333	100	0	0	66.6667	0	50	53.3333	83.3333	91.6667	83.3333	100	55.5556	0	33.3333	0	66.6667	66.6667	0	0	0	75	1	0		69	0	0	0	0	0	0	1	0	0	0	0	0	0	0	1
62	33.3333	0	100	83.3333	33.3333	100	66.6667	0	100	0	100	0	33.3333	0	16.6667	66.6667	50	100	66.6667	66.6667	55.5556	0	0	33.3333	66.6667	0	0	33.3333	0	58.3333	1	0		48	1	1	1	0	0	0	0	1	0	0	0	0	0	0	0
63	46.6667	0	33.3333	66.6667	33.3333	66.6667	50	100	33.3333	100	66.6667	0	33.3333	0	33.3333																1	0		50	0	0	0	0	0	0	0	0	0	0	0	0	0	0	1
64	53.3333	50	75	100	66.6667	88.8889	33.3333	100	0	100	100	33.3333	66.6667	0	16.6667	53.3333	66.6667	75	83.3333	66.6667	77.7778	33.3333	100	0	66.6667	66.6667	0	33.3333	0	16.6667	1	0		69	0	0	0	0	0	0	0	0	0	0	0	0	0	0	1
65	100	66.6667	91.6667	100	100	11.1111	0	0	33.3333	0	0	0	0	0	58.3333	100	100	91.6667	100	100	22.2222	0	16.6667	0	0	0	0	33.3333	0	66.6667	1	0		50	0	0	0	0	0	0	0	0	0	0	0	0	0	0	1
66	66.6667	50	50	100	66.6667	55.5556	0	83.3333	0	0	33.3333	0	33.3333	0	50	53.3333	0	75	83.3333	66.6667	44.4444	0	100	0	33.3333	33.3333	0	33.3333	0	58.3333	1	0		71	0	0	0	0	0	0	0	0	0	0	0	0	0	0	1
67	33.3333	33.3333	33.3333	83.3333	50	55.5556	33.3333	66.6667	100	66.6667	66.6667		100	0	33.3333	46.6667	33.3333	66.6667	66.6667	33.3333	44.4444	16.6667	50	66.6667	33.3333	33.3333	33.3333	66.6667	0	41.6667	1	1	C34.3	73	0	0	0	0	0	0	0	1	0	0	0	0	0	0	0
68	86.6667	16.6667	91.6667	83.3333	100	66.6667	0	0	33.3333	0	100	0	0	0	75	73.3333	33.3333	100	83.3333	100	44.4444	0	0	33.3333	0	33.3333	0	0	0	75	1	0		83	0	0	1	1	0	0	0	0	0	0	0	0	0	0	0
69	86.6667	33.3333	8.33333	66.6667	0	44.4444	16.6667	33.3333	33.3333	33.3333	33.3333	66.6667	66.6667	0	33.3333	80	66.6667	33.3333	83.3333	66.6667	33.3333	16.6667	33.3333	0	33.3333	0	33.3333	33.3333	33.3333	33.3333	1	0		60	0	0	1	0	0	1	0	0	0	0	0	0	0	0	0
70	46.6667	33.3333	83.3333	66.6667	50	100	50	83.3333	33.3333	100	66.6667	66.6667	66.6667	0	33.3333	26.6667	33.3333	66.6667	83.3333	33.3333	66.6667	33.3333	33.3333	66.6667	66.6667	33.3333	100	33.3333	33.3333	25	1	0		81	0	0	0	0	0	0	0	0	0	0	0	0	0	0	0
71	86.6667	66.6667	50	83.3333	83.3333	66.6667	33.3333	66.6667	0	33.3333	66.6667	0	0	0	33.3333	93.3333	66.6667	50	66.6667	66.6667	55.5556	33.3333	50	0	66.6667	66.6667	0	0	0	33.3333	1	0		60	1	0	1	0	0	0	0	0	1	0	0	0	0	0	0
72	66.6667	66.6667	100	83.3333	33.3333	33.3333	0	33.3333	0	100	0	0	0	33.3333	50	53.3333	33.3333	75	66.6667	33.3333	55.5556	0	66.6667	0	100	66.6667	33.3333	0	0	50	1	0		63	0	0	1	0	0	0	0	0	0	0	0	0	0	0	0
73	100	100	66.6667	100	100	0	0	0	0	0	0	33.3333	0	0	83.3333																1	0		45	0	0	1	0	0	0	0	0	0	0	0	0	0	0	0
74	93.3333	100	41.6667	83.3333	100	22.2222	0	33.3333	0	0	33.3333	0	0	0	41.6667	100	100	50	66.6667	100	22.2222	0	0	0	33.3333	0	0	0	0	66.6667	1	0		64	0	0	0	0	0	1	0	0	0	0	0	0	0	0	0
75	100	100	83.3333	100	100	11.1111	0	0	33.3333	33.3333	0	0	0	0	75																1	0		44	0	0	0	0	0	0	0	0	0	0	0	0	0	0	1
76	60	66.6667	100	100	100	0	0	0	33.3333	33.3333	66.6667	0	0	0	83.3333	53.3333	83.3333	100	100	83.3333	11.1111	0	0	100	0	33.3333	0	0	0	83.3333	1	0		68	0	0	0	0	0	0	1	0	0	0	0	0	0	0	0
77	100	100	91.6667	100	100	22.2222	0	0	0	0	0	0	0	0	91.6667	100	100	100	100	100	22.2222	0	16.6667	0	0	0	0	0	0	91.6667	1	0		55	0	0	0	0	0	0	0	0	0	0	0	0	0	1	0
78	93.3333	100	66.6667	83.3333	100	22.2222	0	0	0	0	0	33.3333	33.3333	0	66.6667	100	83.3333	66.6667	83.3333	100	11.1111	0	16.6667	0	0	0	0	0	0	58.3333	1	0		33	0	0	0	0	0	0	0	0	0	0	0	0	0	1	0
79	100	50	50	100	83.3333	44.4444	0	16.6667	0	33.3333	0	0	0	0	58.3333	100	83.3333	58.3333	100	100	0	0	16.6667	0	0	0	0	33.3333	0	75	1	0		56	0	0	1	0	0	0	0	0	0	0	0	0	0	0	0
80	93.3333	83.3333	75	66.6667	66.6667	44.4444	0	50	33.3333	0	33.3333	0	0	0	58.3333	93.3333	83.3333	75	100	100	22.2222	0	33.3333	0	0	0	0	0	0	83.3333	1	0		65	0	0	0	0	0	0	0	0	0	0	0	0	0	1	0
81	100	100	100	83.3333	100	0	0	33.3333	0	0	0	33.3333	33.3333	0	83.3333	100	100	91.6667	83.3333	83.3333	0	0	33.3333	0	33.3333	33.3333	33.3333	33.3333	0	66.6667	1	1	C34.8	66	0	0	1	0	0	0	1	0	0	0	0	0	0	0	0
82	100	16.6667	91.6667	100	66.6667	55.5556	0	66.6667	0	0	33.3333	0	33.3333	0	25	100	83.3333	66.6667	83.3333	100	0	0	16.6667	0	33.3333	0	0	0	0	58.3333	1	0		53	0	0	1	0	0	0	0	0	1	0	0	0	0	0	0
83	20	0	8.33333	50	16.6667	100	0	100	0	100	66.6667	33.3333	0	100	0																1	0		52	0	1	0	0	0	0	0	1	1	0	0	0	1	0	0
84	80	66.6667	66.6667	100	66.6667	33.3333	0	66.6667	0	0	33.3333	0	66.6667	0	41.6667	93.3333	50	66.6667	100	83.3333	33.3333	16.6667	66.6667	0	33.3333	0	0	0	0	66.6667	1	0		60	0	0	1	0	0	0	0	0	0	0	0	0	0	0	0
85	80		66.6667	83.3333	100	11.1111	83.3333	50		0	100	0	0	0	83.3333	93.3333	100	58.3333	83.3333	100	11.1111	0	0	0	0	100	0	33.3333	0	66.6667	1	0		50	0	0	1	0	0	0	0	0	0	0	0	0	0	0	0
86	100	100	83.3333	100	100	0	0	0	0	0	0	0	0	0	83.3333																1	0		54	0	0	0	0	0	0	0	0	0	0	0	0	0	0	0
87	100	100	100	100	100	0	0	16.6667	0	0	0	0	0	0	83.3333																1	0		62	0	0	0	0	0	0	0	0	0	0	0	0	0	0	1
88	53.3333	50	75	50	83.3333	77.7778	0	0	33.3333	0	0	33.3333	0	0	41.6667	60	33.3333	66.6667	66.6667	66.6667	66.6667	0	0	0	0	0	66.6667	0	0	58.3333	1	0		88	0	1	0	0	0	0	0	0	0	0	0	0	0	0	1
89	100	66.6667	83.3333	66.6667	100	22.2222	16.6667	16.6667	0	33.3333	0	33.3333	33.3333	0	83.3333	100	100	100	66.6667	100	22.2222	0	0	0	33.3333	0	0	33.3333	0	75	1	0		45	0	0	0	0	0	0	0	0	1	0	0	0	0	0	1
90	66.6667	100	41.6667	50	100	33.3333	0	0	33.3333	33.3333	66.6667	33.3333	33.3333	0	58.3333	60	83.3333	16.6667	66.6667	100	33.3333	0	33.3333	33.3333	66.6667	66.6667	33.3333	33.3333	0	33.3333	1	0		60	0	0	1	0	0	0	0	0	0	0	0	0	0	0	1
91	100	100	58.3333	100	83.3333	33.3333	0	0	0	33.3333	33.3333	0	0	0	58.3333	93.3333	100	100	100	100	0	0	16.6667	0	33.3333	33.3333	0	0	0	75	1	0		67	0	0	1	0	0	0	0	0	0	0	0	0	1	0	0
92	73.3333	33.3333	83.3333	83.3333	66.6667	55.5556	66.6667	33.3333	0	0	66.6667	0	33.3333	0	33.3333	93.3333	83.3333	100	100	100	0	0	0	0	0	0	0	0	0	91.6667	1	0		65	0	0	1	0	0	0	0	0	0	0	0	0	0	0	0
93	73.3333	66.6667	83.3333	100	83.3333	33.3333	0	33.3333	66.6667	0	33.3333	0	33.3333	0	58.3333	73.3333	66.6667	75	100	83.3333	44.4444	0	33.3333	66.6667	0	66.6667	0	0	0	58.3333	1	0		64	0	0	0	0	0	0	0	1	1	0	0	0	0	0	0
94	100	66.6667	75	100	100	66.6667	0	16.6667	0	66.6667	33.3333	0	0	0	66.6667	46.6667	0	33.3333	66.6667	33.3333	66.6667	0	100	0	66.6667	66.6667	0	0	0	25	1	0		60	0	0	1	0	1	0	0	0	0	0	0	0	1	0	1
95	40	16.6667	33.3333	66.6667	33.3333	100	0	16.6667	100	66.6667	33.3333	33.3333	100	0	16.6667	46.6667	33.3333	16.6667	66.6667	33.3333	100	0	16.6667	100	66.6667	33.3333	0	33.3333	33.3333	16.6667	1	0		58	0	0	0	0	0	0	1	0	0	0	0	0	0	0	0
96	86.6667	100	75	100	100	11.1111	0	16.6667	66.6667	0	33.3333	0	0	0	50	93.3333	100	100	100	100	0	0	16.6667	66.6667	0	0	33.3333	0	0	66.6667	1	0		69	0	0	1	0	0	0	0	0	0	0	0	0	0	0	0
97	100	66.6667	66.6667	83.3333	100	33.3333	16.6667	33.3333	0	0	0	0	33.3333	0	50																1	0		57	0	1	0	0	0	1	0	0	0	0	0	0	0	0	0
98	40	33.3333	0	0	0	100	50	100	66.6667	100	66.6667	100	100	33.3333	16.6667																1	0		34	0	0	1	0	0	1	0	0	0	0	0	0	0	1	0
99	93.3333	83.3333	50	66.6667	83.3333	44.4444	33.3333	50	0	100	33.3333	66.6667	33.3333	0	50	93.3333	66.6667	66.6667	100	66.6667	55.5556	16.6667	50	0	33.3333	33.3333	33.3333	33.3333	0	41.6667	1	0		52	0	1	1	1	0	0	0	0	1	0	0	0	0	0	0
100	100	100	100	100	100	0	0	0	0	0	0	0	0	0	91.6667																1	0		49	0	0	0	0	0	0	0	1	0	0	0	0	0	0	0
101	100	50	25	50	66.6667	88.8889	33.3333	66.6667	33.3333	0	100	0	100	0	8.33333	100	16.6667	0	33.3333	33.3333	77.7778	0	66.6667	0	100	33.3333	100	0	0	16.6667	1	0		38	0	0	0	0	0	1	0	1	0	0	0	0	0	0	1
102	60	66.6667	91.6667	100	100	11.1111	50	50	0	0	100	33.3333	0	0	33.3333	80	100	83.3333	83.3333	100	22.2222	16.6667	33.3333	0	0	0	0	0	0	66.6667	1	0		67	0	0	1	1	0	0	0	0	0	0	0	0	0	0	0
103	100	100	66.6667	100	100	33.3333	0	33.3333	0	66.6667	33.3333	33.3333	66.6667	0	58.3333	100	100	100	100	100	0	0	16.6667	0	33.3333	33.3333	33.3333	33.3333	0	58.3333	1	0		65	0	0	1	0	0	0	0	0	0	0	0	0	0	0	0
104	93.3333	100	83.3333	100	100	0	0	0	0	33.3333	0	0	33.3333	0	100	100	100	100	100	100	0	0	0	0	0	0	0	0	0	100	1	1	C25.0	62	0	0	0	0	0	0	0	1	0	0	0	0	0	0	0
105	73.3333	66.6667	50	83.3333	100	44.4444	0	50	66.6667	66.6667	33.3333	0	0	0	75	53.3333	33.3333	50	100	100	66.6667	16.6667	83.3333	100	66.6667	66.6667	66.6667	0	0	58.3333	1	0		52	0	0	0	0	0	0	0	0	0	0	0	0	0	1	0
106	100	66.6667	58.3333	100	66.6667	55.5556	16.6667	0	0	66.6667	0	0	0	0	41.6667	100	66.6667	100	100	83.3333	44.4444	0	0	33.3333	0	0	0	0	0	66.6667	1	0		34	0	0	0	0	1	0	0	0	0	0	0	0	0	1	0
107	60	33.3333	25	83.3333	50	55.5556	16.6667	66.6667	66.6667	100	33.3333	66.6667	66.6667	33.3333	50																1	0		35	0	0	0	0	1	1	0	0	0	0	0	0	1	0	0
108	93.3333	50	66.6667	100	83.3333	22.2222	0	50	0	0	0	0	66.6667	0	50																1	0		35	0	0	0	0	0	0	0	0	0	0	0	0	0	1	0
109	100	33.3333	41.6667	33.3333	66.6667	77.7778	0	100	0	66.6667	33.3333	0	0	0	33.3333	100	100	100	100	100	22.2222	0	16.6667	0	0	0	0	0	0	91.6667	1	0		78	0	0	1	0	0	0	0	0	1	0	0	0	0	0	0
110	73.3333	16.6667	75	100	66.6667	88.8889	0	83.3333	0	100	33.3333	33.3333	33.3333	66.6667	41.6667																1	0		35	0	0	1	0	0	0	0	0	1	0	0	0	0	0	0
111	66.6667	33.3333	83.3333	83.3333	100	44.4444	16.6667	16.6667	33.3333	0	33.3333	33.3333	0	0	33.3333	80	66.6667	75	83.3333	83.3333	33.3333	16.6667	16.6667	33.3333	0	33.3333	33.3333	0	0	58.3333	1	0		80	0	0	1	1	0	1	0	0	0	0	0	0	0	0	0
112	86.6667	50	75	83.3333	100	44.4444	0	50	33.3333	0	66.6667	0	66.6667	0	41.6667	86.6667	33.3333	66.6667	100	66.6667	44.4444	0	66.6667	33.3333	0	66.6667	0	100	0	33.3333	1	0		74	0	0	1	0	0	0	1	0	0	0	0	0	0	0	0
113	100	100	100	100	100	33.3333	0	16.6667	0	33.3333	0	0	0	0	83.3333	86.6667	100	91.6667	100	100	33.3333	0	0	0	33.3333	0	0	0	0	33.3333	2	0		69	1	0	0	0	0	0	0	1	0	0	0	0	0	0	0
114	100	100	100	100		0	0	0	33.3333	0	0	0	0		100																2	0		54	0	0	0	0	0	0	0	0	0	0	0	0	0	1	0
115	100	66.6667	83.3333	100	100	33.3333	16.6667	16.6667	0	33.3333	66.6667	0	0	0	50	46.6667	33.3333	83.3333	100	16.6667	66.6667	0	50	0	0	66.6667	66.6667	0	0	58.3333	2	1	C25.9	72	0	0	1	0	0	0	0	0	0	0	0	0	0	0	0
116	100	100	100	100	100	0	0	0	0	0	0	0	0	0	100	100	100	91.6667	83.3333	100	11.1111	0	0	0	0	0	0	33.3333	0	100	2	0		51	0	0	1	0	0	0	0	0	0	0	0	0	0	0	0
117	40	100	83.3333	66.6667	83.3333	33.3333	0	33.3333	100	66.6667	66.6667	0	0	0	41.6667	53.3333	100	75	83.3333	66.6667	33.3333	0	33.3333	66.6667	33.3333	33.3333	0	0	0	66.6667	2	0		68	0	0	0	0	0	0	0	0	0	0	0	0	0	0	1
118	40	16.6667	75	83.3333	66.6667	77.7778	0	83.3333	66.6667	66.6667	0	100	0	33.3333	33.3333	40	33.3333	83.3333	50	66.6667	66.6667	0	66.6667	33.3333	33.3333	0	100	0	66.6667	16.6667	2	0		70	0	0	1	1	0	0	0	0	0	0	0	0	0	0	0
119	46.6667	100	83.3333	100	100	0	0	16.6667	0	0	0	100	33.3333	0	66.6667	60	33.3333	83.3333	100	0	44.4444	0	0	0	33.3333	0	0	100	0	66.6667	2	0		76	0	0	1	0	0	1	0	0	0	0	0	0	0	0	0
120	60	33.3333	50	66.6667	50	55.5556	0	0	33.3333	0	100	0	0	0	41.6667																2	0		87	0	1	1	0	0	0	0	1	0	0	0	0	0	0	0
121	60	66.6667	33.3333	50		33.3333	0	50	66.6667	66.6667	0	0	33.3333	0	33.3333	46.6667	33.3333	16.6667	50		33.3333	0	66.6667	100	66.6667	33.3333	0	33.3333	0	16.6667	2	0		86	0	0	0	0	0	0	0	0	0	0	0	0	0	0	1
122	73.3333	16.6667	41.6667	66.6667	66.6667	100	33.3333	33.3333	0	33.3333	33.3333	33.3333	33.3333	0	16.6667	86.6667	16.6667	50	50	66.6667	66.6667	50	66.6667	0	0	33.3333	100	66.6667	0	16.6667	2	0		58	1	1	1	0	0	0	0	0	0	0	0	0	0	0	0
123	86.6667	83.3333	75	66.6667	83.3333	22.2222	0	16.6667	33.3333	33.3333	33.3333	0	33.3333	0	58.3333	80	66.6667	66.6667	50	83.3333	22.2222	0	16.6667	33.3333	0	66.6667	0	33.3333	0	50	2	0		70	0	0	1	0	0	0	0	0	0	0	0	0	0	0	0
124	100	100	83.3333	83.3333	100	33.3333	16.6667	33.3333	33.3333	33.3333	33.3333	0	0	0	66.6667	100	100	83.3333	66.6667	100	22.2222	16.6667	33.3333	0	33.3333	0	0	0	0	83.3333	2	0		61	0	0	0	0	0	0	0	0	1	0	0	0	0	0	0
125	100	100	100	100	100	11.1111	0	0	0	33.3333	0	0	66.6667	0	66.6667	100	83.3333	100	100	100	0	0	0	0	0	0	0	33.3333	0	66.6667	2	0		62	0	0	1	0	0	0	0	0	0	0	0	0	0	0	0
126	100	100	75	100	100	33.3333	16.6667	0	0	100	0	0	0	0	66.6667	100	100	77.7778	100	100	0	16.6667	0	33.3333	66.6667	0	0	0	0	83.3333	2	0		73	0	0	1	0	0	0	1	0	0	0	0	0	0	0	0
127	93.3333	83.3333	91.6667	100	100	11.1111	16.6667	0	0	0	0	0	0	0	66.6667	100	100	100	100	100	0	0	0	33.3333	0	0	0	0	0	100	2	0		63	0	0	1	0	0	0	0	0	0	0	0	0	0	0	0
128		16.6667	83.3333	100	100	66.6667	33.3333	0	0	0	100	0	0	0	16.6667	100	66.6667	100	100	100	33.3333	0	0	0	0	33.3333	0	0	0	33.3333	2	0		53	0	1	0	1	0	0	0	0	0	0	0	0	0	0	0
129	66.6667	66.6667	75	66.6667	100	55.5556	0	50	0	33.3333	0	0	33.3333	0	41.6667	66.6667	66.6667	83.3333	83.3333	100	55.5556	0	50	0	66.6667	0	0	33.3333	0	41.6667	2	0		70	0	0	0	0	0	0	1	0	1	0	0	0	0	0	0
130	93.3333	83.3333	75	83.3333	100	33.3333	0	0	33.3333	66.6667	0	0	0	0	50	60	16.6667	58.3333	100	66.6667	33.3333	0	83.3333	33.3333	33.3333	0	0	0	0	50	2	0		64	0	0	1	0	0	0	0	0	0	0	0	0	1	0	1
131	93.3333	100	83.3333	100	100	0	0	0	0	33.3333	0	0	66.6667	0																	2	1	C34.9	76	0	0	1	0	0	0	0	0	0	0	0	0	0	0	0
132	80	83.3333	100	83.3333	83.3333	55.5556	0	0	0	33.3333	0	0	33.3333	0	66.6667	73.3333	66.6667	66.6667	100	100	44.4444	0	16.6667	0	66.6667	0	0	33.3333	0	58.3333	2	0		83	0	1	1	0	0	0	0	0	0	0	0	0	0	0	0
133	66.6667	16.6667	75	66.6667	66.6667	44.4444	0	83.3333	33.3333	0	100	0	0	33.3333	33.3333																2	0		56	0	0	1	0	0	0	0	0	1	0	0	0	0	0	0
134	100	50	100	100	100	0	0	66.6667	0	0	0	0	0	0	66.6667																2	0		52	0	0	0	0	0	0	0	0	0	0	0	0	1	0	0
135	100	100	50	83.3333	100	0	0	16.6667	0	0	0	33.3333	0	0	58.3333	100	83.3333	91.6667	83.3333	83.3333	11.1111	0	0	0	0	0	0	0	0	83.3333	2	0		75	0	0	1	0	0	0	1	0	0	0	0	0	0	0	0
136	93.3333	66.6667	41.6667	83.3333	83.3333	22.2222	0	16.6667	0	0	0	0	100	0	83.3333	100	66.6667	41.6667	66.6667	83.3333	55.5556	0	0	0	33.3333	33.3333	0	66.6667	0	58.3333	2	0		64	0	0	1	0	0	0	0	0	1	0	0	0	1	0	1
137	66.6667	16.6667	75	66.6667	100	55.5556	0	33.3333	0	0	100	0	0	0	66.6667	6.66667	0	33.3333	16.6667	0	100	50	0	0	100	100	33.3333	0	0	0	2	1	C25.2	82	0	0	1	0	0	0	0	0	0	0	0	0	0	0	0
138	86.6667	100	66.6667	100	100	0	16.6667	16.6667	0	0	0	33.3333	33.3333	0	66.6667																2	0		63	0	0	0	0	0	0	0	0	1	0	0	0	0	0	0
139	40	66.6667	100	83.3333	100	100	0	100	0	100	100	0	0	0	58.3333																2	0		74	0	0	0	0	0	0	0	0	1	0	0	0	0	0	0
140	93.3333	66.6667	75	100	83.3333	44.4444	33.3333	0	0	0	0	0	0	0	41.6667	73.3333	83.3333	33.3333	100	66.6667	33.3333	0	0	0	0	0	0	0	0	58.3333	2	1	C22.1	72	0	1	0	1	0	0	0	1	0	0	0	0	0	0	0
141	86.6667	100	100	100	100	11.1111	0	0	33.3333	33.3333	0	0	0	0	100	86.6667	66.6667	50	100	100	11.1111	0	0	66.6667	33.3333	0	0	0	0	100	2	0		67	0	0	1	0	0	0	0	0	0	0	0	0	0	0	0
142	100	100	100	100	100	0	0	0	0	0	0	0	0	0	91.6667	100	100	100	100	100	0	0	0	0	0	0	0	0	0	100	2	0		61	1	0	0	0	1	0	0	0	0	0	0	0	0	0	0
143	100	66.6667	75	66.6667	66.6667	33.3333	16.6667	0	0	0	100	33.3333	0	0	33.3333	100	100	100	100	100	11.1111	33.3333	0	0	0	33.3333	33.3333	0	0	66.6667	2	0		43	0	0	1	0	0	0	0	0	0	0	0	0	0	0	0
144	100	100	100	83.3333	100	11.1111	0	0	0	33.3333	0	0	0	0	83.3333	100	100	100	83.3333	100	33.3333	0	0	0	33.3333	0	0	0	0	100	2	0		79	0	0	1	0	0	0	0	0	0	0	0	0	0	0	0
145	93.3333	100	41.6667	100	100	66.6667	0	33.3333	33.3333	0	33.3333	0	0	100	8.33333	100	100	75	100	100	55.5556	0	66.6667	66.6667	66.6667	33.3333	33.3333	0	66.6667	33.3333	2	0		55	0	1	1	0	0	0	0	0	0	0	0	0	0	0	0
146	93.3333	100				50	0	100	0	0	0					100	100	66.6667	83.3333	100	22.2222	0	33.3333	0	0	0	0	0	0	83.3333	2	0		78	0	0	0	0	0	0	0	0	1	0	0	0	0	0	0
147	26.6667	0	66.6667	100	16.6667	77.7778	33.3333	66.6667	100	33.3333	33.3333	33.3333	0	0	16.6667	33.3333	16.6667	75	100	33.3333	44.4444	16.6667	66.6667	66.6667	33.3333	33.3333	0	0	0	16.6667	2	0		75	0	0	1	0	0	0	0	0	0	0	0	0	0	0	1
148	6.66667	0	33.3333	83.3333	0	88.8889	0	83.3333	33.3333	33.3333	66.6667	0	66.6667	66.6667	0																2	0		64	0	1	1	0	0	0	0	0	0	0	0	0	0	0	0
149	46.6667	66.6667	91.6667	83.3333	100	33.3333	0	0	0	33.3333	0	0	66.6667	0	91.6667	80	50	83.3333	66.6667	100	11.1111	0	16.6667	0	0	0	0	33.3333	0	66.6667	2	0		80	0	0	1	0	0	1	1	0	0	0	0	0	0	0	0
150	93.3333	100	100	100	100	22.2222	0	0	0	33.3333	33.3333	33.3333	0	0	91.6667	86.6667	100	100	100	100	22.2222	0	0	0	33.3333	0	33.3333	0	0	91.6667	2	0		68	0	0	0	0	0	0	0	0	0	0	0	0	0	0	0
151	100	100	100	83.3333	100	0	0	0	0	0	0	0	0	0	83.3333	100	100	100	83.3333	100	0	0	0	0	0	0	0	0	0	83.3333	2	1	C90.0	80	0	0	0	0	0	0	1	0	0	0	0	0	0	0	0
152	53.3333	50	75	83.3333	66.6667	77.7778	16.6667	66.6667	66.6667	0	0	66.6667	0	33.3333	25	66.6667	33.3333	50	33.3333	33.3333	88.8889	16.6667	83.3333	100	33.3333	0	100	0	0	16.6667	2	0		54	0	0	0	0	0	0	0	0	0	0	0	0	0	0	0
153	93.3333	16.6667	75	66.6667	50	55.5556	0	33.3333	0	33.3333	100	66.6667	100	0	25	86.6667	100	83.3333	100	66.6667	22.2222	0	33.3333	0	33.3333	33.3333	33.3333	66.6667	0	66.6667	2	0		69	0	0	0	0	0	0	0	0	0	0	0	0	0	0	0
154	93.3333	66.6667	58.3333	50	66.6667	55.5556	0	33.3333	0	66.6667	33.3333	33.3333	0	0	41.6667	93.3333	100	50	50	100	55.5556	0	16.6667	33.3333	66.6667	0	0	0	0	33.3333	2	0		47	0	0	0	0	0	0	0	1	0	0	0	0	0	0	0
155	73.3333	66.6667	75	100	83.3333	33.3333	0	33.3333	33.3333	0	66.6667	0	0	0	41.6667	80	66.6667	91.6667	100	83.3333	33.3333	0	16.6667	0	0	33.3333	0	0	0	50	2	0		82	0	0	1	0	0	0	0	1	0	0	0	0	0	0	0
156	46.6667	33.3333	8.33333	50	83.3333	88.8889	83.3333	83.3333	100	100	100	33.3333	33.3333	100	16.6667	26.6667	0	16.6667	66.6667	0	100	66.6667	83.3333	33.3333	33.3333	100	0	0	100	8.33333	2	0		41	0	0	0	0	0	0	1	0	0	0	0	0	0	0	0
157	83.3333	83.3333	83.3333	50	83.3333	22.2222	0	16.6667	0	33.3333	0	33.3333	33.3333	0	41.6667	80	66.6667	100	33.3333	66.6667	0	0	16.6667	0	0	0	33.3333	33.3333	0	83.3333	2	0		91	0	0	0	0	0	0	1	0	0	0	0	0	0	0	0
158	100	100	100	100	100	11.1111	0	0	0	0	0	0	0	33.3333	66.6667																2	0		46	0	0	1	0	0	0	0	0	0	0	0	0	0	0	0
159	60	33.3333	66.6667	83.3333	83.3333	55.5556	16.6667	66.6667	33.3333	100	33.3333	33.3333	0	0	50	60	66.6667	58.3333	66.6667	33.3333	66.6667	0	83.3333	33.3333	100	66.6667	33.3333	33.3333	0	58.3333	2	0		76	0	0	0	0	0	0	0	0	0	0	0	0	0	0	0
160	100	100	66.6667	66.6667	100	33.3333	16.6667	16.6667	0	33.3333	0	0	0	0	83.3333	100	100	91.6667	83.3333	100	33.3333	0	16.6667	0	100	33.3333	0	0	0	83.3333	2	0		54	0	1	1	0	0	0	0	0	0	0	0	0	0	0	0
161	53.3333	50	50	100	66.6667	88.8889	50	66.6667	0	33.3333	100	33.3333	0	0	33.3333	66.6667	50	75	100	0	100	16.6667	100	0	100	100	66.6667	0	0	33.3333	2	0		58	0	0	1	0	0	0	0	0	0	0	0	0	0	0	0
162	80	50	75	66.6667	83.3333	33.3333	16.6667	16.6667	33.3333	0	33.3333	33.3333	0	0	58.3333	86.6667	66.6667	75	66.6667	66.6667	33.3333	33.3333	16.6667	0	0	33.3333	33.3333	0	0	41.6667	2	0		45	0	0	0	0	0	0	0	0	0	0	0	0	0	0	1
163	46.6667	66.6667	91.6667	83.3333	100	66.6667	16.6667	16.6667	33.3333	0	100	33.3333	33.3333	0	50	73.3333	83.3333	91.6667	83.3333	100	44.4444	16.6667	0	33.3333	0	100	33.3333	33.3333	0	83.3333	2	0		87	0	0	0	0	0	0	0	0	0	0	0	0	0	0	0
164	33.3333	0	33.3333	50	66.6667	88.8889	0	100	66.6667	33.3333	33.3333	33.3333	0	66.6667	0	13.3333	0	8.33333	50	16.6667	88.8889	16.6667	100	66.6667	33.3333	0	33.3333	0	33.3333	16.6667	2	0		54	0	0	0	0	0	0	0	0	0	0	0	0	0	0	1
165	80	33.3333	66.6667	83.3333	83.3333	77.7778	16.6667	0	100	0	0	33.3333	33.3333	0	41.6667	40	0				83.3333	66.6667	66.6667	33.3333	33.3333	66.6667					2	1	C18.0	73	0	1	0	0	0	0	1	0	0	0	0	0	0	0	0
166	80	50	83.3333	66.6667	100	33.3333	0	50	0	100	0	33.3333	0	0	66.6667	80	50	91.6667	66.6667	66.6667	66.6667	0	50	0	66.6667	0	33.3333	0	0	25	2	0		64	0	1	1	0	0	0	0	0	0	0	0	0	0	0	1
167	66.6667	83.3333	58.3333	83.3333	83.3333	44.4444	16.6667	50	33.3333	66.6667	33.3333	0	33.3333	0	66.6667	80	83.3333	83.3333	66.6667	66.6667	44.4444	16.6667	0	33.3333	33.3333	33.3333	0	100	33.3333	83.3333	2	1	C34.9	71	0	0	0	0	0	0	0	0	0	0	0	0	0	0	1
168	93.3333	100	66.6667	83.3333	83.3333	33.3333	0	0	0	33.3333	33.3333	0	0	0	83.3333	93.3333	100	66.6667	83.3333	66.6667	33.3333	0	0	0	33.3333	33.3333	0	0	0	83.3333	2	0		77	0	0	0	0	0	0	0	1	0	0	0	0	0	0	0
169	73.3333	0	41.6667	50	50	77.7778	16.6667	16.6667	0	0	33.3333	0	66.6667	0	16.6667	60	66.6667	50	83.3333	33.3333	44.4444	0	66.6667	0	0	0	0	0	33.3333	66.6667	2	0		77	0	0	0	0	0	0	0	0	0	0	0	0	0	0	0
170	33.3333	33.3333	41.6667	66.6667	66.6667	77.7778	33.3333	100	0	33.3333	100	100	33.3333	0	41.6667																2	0		73	0	0	0	0	0	0	0	0	0	0	0	0	0	0	1
171	80	66.6667	66.6667	66.6667	66.6667	11.1111	0	33.3333	0	0	0	33.3333	0	0	58.3333	80	66.6667	66.6667	83.3333	66.6667	33.3333	0	0	0	33.3333	33.3333	33.3333	0	33.3333	66.6667	2	1	C43.8	61	0	0	1	0	0	0	0	0	1	0	0	0	0	0	1
172	100	100	66.6667	66.6667	100	33.3333	0	50	0	0	0	33.3333	0	0	58.3333	100	66.6667	75	83.3333	66.6667	55.5556	0	50	0	33.3333	33.3333	0	0	0	58.3333	2	0		73	0	0	1	0	0	0	0	1	0	0	0	0	0	0	0
173	100	100				16.6667	0	66.6667	0	66.6667	0																				2	0		50	0	0	1	0	0	0	0	0	0	0	0	0	1	0	0
174	33.3333	33.3333	50	33.3333	50	44.4444	0	66.6667	66.6667	33.3333	33.3333	33.3333	0	0	33.3333	40	33.3333	33.3333	33.3333	83.3333	66.6667	0	66.6667	100	66.6667	33.3333	33.3333	0	0	66.6667	2	1	C34.9	77	0	0	1	0	0	0	0	0	1	0	0	0	0	0	1
175	93.3333	100	91.6667	83.3333	100	11.1111	0	0	0	0	0	0	0	0	83.3333	100	100	100	83.3333	100	22.2222	0	0	0	0	0	0	0	0	83.3333	2	0		70	0	0	0	0	0	0	1	0	0	0	0	0	0	0	0
176	100	100	91.6667	100	100	22.2222	0	16.6667	0	0	33.3333	0	0	0	83.3333	66.6667	100	75	83.3333	83.3333	55.5556	0	33.3333	0	33.3333	33.3333	0	0	0	50	2	0		18	0	1	1	0	0	0	0	0	0	0	0	0	0	0	0
177	93.3333	66.6667	33.3333	83.3333	33.3333	33.3333	0	66.6667	0	100	0	0	0	0	50	100	100	83.3333	83.3333	66.6667	22.2222	0	50	0	100	0	33.3333	0	0	83.3333	2	0		47	0	0	0	0	0	0	0	0	0	0	0	0	0	1	0
178	80	66.6667	83.3333	83.3333	100	0	0	0	33.3333	0	0	33.3333	0	0	58.3333	66.6667	66.6667	75	66.6667	100	33.3333	0	33.3333	66.6667	0	0	33.3333	33.3333	33.3333	33.3333	2	0		78	0	0	0	0	0	0	0	1	0	0	0	0	0	0	0
179	100	100	75	83.3333	100	0	0	16.6667	0	33.3333	0	0	33.3333	0	50	100	100	100	66.6667	100	11.1111	0	0	0	33.3333	0	0	0	0	83.3333	2	0		75	0	0	0	0	0	0	0	0	0	0	0	0	0	1	0
180	60	50	83.3333	83.3333	83.3333	66.6667	16.6667	66.6667	33.3333	0	33.3333	0	33.3333	33.3333	41.6667																2	1	C74.9	57	0	0	0	0	0	0	0	0	0	0	0	0	0	0	1
181	53.3333	50	91.6667	100	100	44.4444	0	33.3333	0	0	0	0	66.6667	0	41.6667	66.6667	66.6667	75	83.3333	100	33.3333	0	0	0	0	0	0	33.3333	0	66.6667	2	0		82	0	0	0	0	0	0	0	0	0	0	0	0	0	0	1
182	93.3333	83.3333	66.6667	83.3333	100	55.5556	0	0	33.3333	33.3333	0	0	33.3333	0	33.3333	93.3333	100	75	83.3333	100	33.3333	0	0	33.3333	0	0	0	33.3333	0	50	2	0		68	0	1	0	0	0	0	0	0	0	0	0	0	0	0	0
183	73.3333	50	91.6667	66.6667	83.3333	33.3333	0	0	33.3333	33.3333	66.6667	0	0	0	58.3333																2	0		56	0	0	0	0	0	0	0	0	0	0	0	0	0	0	1
184	100	100	75	100	100	0	0	16.6667	33.3333	33.3333	33.3333	0	0	0	58.3333																2	1	C34.1	64	0	0	0	0	0	0	0	0	0	0	0	0	0	0	0
185	26.6667	0	58.3333	0	0	88.8889	0	66.6667	0	33.3333	33.3333	0	100	100	33.3333	33.3333	16.6667	66.6667	16.6667	0	100	0	66.6667	0	33.3333	33.3333	66.6667	100	66.6667	16.6667	2	0		80	0	0	0	0	0	1	0	1	1	0	0	0	0	0	0
186	80	0	75	0	33.3333	88.8889	33.3333	66.6667	33.3333	0	66.6667	66.6667	0	0	33.3333																2	0		45	0	1	0	0	0	0	0	0	1	0	0	0	0	0	0
187	80	100	91.6667	100	100	33.3333	0	0	0	0	33.3333	0	0	0	50	73.3333	100	75	100	100	33.3333	0	0	0	0	0	0	0	0	83.3333	2	1	C83.3	77	0	1	1	0	0	0	0	1	0	0	0	0	0	0	0
188	80	16.6667	58.3333	66.6667	33.3333	77.7778	33.3333	33.3333	33.3333	100	33.3333	33.3333	33.3333	0	41.6667	93.3333	33.3333	83.3333	66.6667	66.6667	44.4444	33.3333	16.6667	0	100	66.6667	0	0	0	66.6667	2	0		29	0	0	0	0	0	0	0	0	0	0	0	0	0	0	1
189	93.3333	66.6667	66.6667	33.3333	100	77.7778	16.6667	16.6667	0	100	0	0	0	0	75	80	100	75	66.6667	100	88.8889	16.6667	0	33.3333	100	0	0	0	0	83.3333	2	0		25	0	0	1	0	0	0	0	0	0	0	0	0	0	0	0
190	80	50	16.6667	33.3333	66.6667	66.6667	0	50	33.3333	66.6667	100	33.3333	33.3333	33.3333	0																2	0		45	0	0	0	0	0	0	0	0	0	0	0	0	0	0	1
191	40	16.6667	75	83.3333	100	88.8889	33.3333	100	66.6667	100	100	0	100	0	33.3333	53.3333	33.3333	100	100	66.6667	55.5556	16.6667	16.6667	33.3333	0	66.6667	100	66.6667	0	66.6667	2	1	C18.0	95	0	0	0	0	0	1	0	0	1	0	0	0	0	0	0
192	100	0	100	100	100	22.2222	0	50	0	0	33.3333	0	0	0	50	46.6667	33.3333	66.6667	100	100	22.2222	0	66.6667	0	0	33.3333	0	0	0	33.3333	2	1	C79.5B	78	0	0	0	0	0	0	0	0	0	0	0	0	0	0	1
193	60	0	66.6667	66.6667	66.6667	55.5556	0	83.3333	66.6667	33.3333	33.3333	0	0	33.3333	33.3333	40	33.3333	58.3333	66.6667	33.3333	55.5556	0	83.3333	66.6667	66.6667	66.6667	0	0	66.6667	25	2	0		75	0	0	0	0	0	0	1	0	1	0	0	0	0	0	0
194	66.6667	66.6667	75	100	66.6667	55.5556	0	66.6667	66.6667	33.3333	66.6667	0	0	0	50																2	0		86	0	0	1	0	0	0	0	0	1	0	0	0	0	0	0
195	40	33.3333	83.3333	100	33.3333	88.8889	66.6667	0	100	0	33.3333	0	100	0	16.6667																2	1	C25.9	69	0	0	1	0	0	0	0	0	0	0	0	0	0	0	0
196	26.6667	33.3333	41.6667	66.6667	66.6667	88.8889	0	100	100	66.6667	33.3333	66.6667	0	33.3333	16.6667	33.3333	33.3333	75	83.3333	33.3333	66.6667	33.3333	100	100	33.3333	0	66.6667	0	33.3333	33.3333	2	0		76	0	0	0	0	0	0	1	0	0	0	0	0	1	0	0
197	20	0	0	16.6667	0	100	66.6667	100	100	100	100	100	100	100	0	20	0	0	16.6667	0	100	66.6667	100	100	66.6667	100	100	66.6667	100	0	2	0		69	0	0	0	0	0	0	0	0	1	0	0	0	0	0	1
198	100	100	100	100	100	0	0	0	0	0	0	0	0	0	100	100	100	100	83.3333	100	11.1111	0	0	0	0	0	0	0	0	100	2	1	C91.1	72	0	0	0	0	0	0	0	1	0	0	0	0	0	0	0
199	46.6667	16.6667	75	83.3333	100	33.3333	0	66.6667	0	33.3333	0	0	0	33.3333	33.3333	46.6667	33.3333	83.3333	100	100	33.3333	0	83.3333	0	33.3333	0	33.3333	0	0	58.3333	2	0		65	0	0	0	0	0	0	0	0	0	0	0	0	0	0	1
200	66.6667	16.6667	66.6667	83.3333	66.6667	66.6667	33.3333	50	33.3333	0	66.6667	0	0	0	41.6667	86.6667	83.3333	83.3333	100	100	33.3333	0	33.3333	33.3333	33.3333	0	0	33.3333	0	58.3333	2	0		71	0	0	1	1	1	0	0	0	0	0	0	0	0	0	0
201	80	50	83.3333	100	66.6667	33.3333	0	83.3333	0	66.6667	66.6667	66.6667	0	33.3333	50	93.3333	50	83.3333	100	100	33.3333	0	83.3333	0	33.3333	0	0	0	0	50	2	0		51	0	0	0	0	0	0	0	0	0	0	0	0	0	1	0
202	100	100	83.3333	100	100	0	0	0	0	0	0	0	0	0	100	93.3333	66.6667	100	100	100	22.2222	0	33.3333	0	33.3333	0	0	0	0	100	2	0		73	0	0	0	0	0	0	0	0	0	0	0	0	0	0	1
203	100	33.3333	91.6667	100	100	22.2222	0	0	0	0	0	0		0	50	100	100	100	100	100	0	0	0	0	0	0	0	0	0	100	2	1	C64.9	70	0	0	0	0	0	0	0	1	1	0	0	0	0	0	0
204	93.3333	16.6667	75	66.6667	66.6667	55.5556	0	33.3333	0	66.6667	66.6667	0	33.3333	66.6667	50	46.6667	16.6667	66.6667	83.3333	66.6667	55.5556	0	100	0	66.6667	33.3333	100	66.6667	33.3333	50	2	1	C59.9	68	0	0	0	0	0	0	0	0	0	0	0	0	0	0	1
205	86.6667	100	33.3333	83.3333	100	44.4444	83.3333	33.3333	0	33.3333	0	0	33.3333	0	75	86.6667	100	66.6667	83.3333	100	55.5556	50	33.3333	0	33.3333	33.3333	0	33.3333	0	66.6667	2	0		84	0	1	1	0	0	0	0	0	0	0	0	0	0	0	1
206	86.6667	33.3333	0	50	100	77.7778	0	83.3333	33.3333	100	33.3333	66.6667	33.3333	0	50	86.6667	100	25	83.3333	50	88.8889	16.6667	100	0	100	33.3333		66.6667	100	50	2	0		66	0	0	1	0	0	0	0	0	1	0	0	0	0	0	0
207	6.66667	0	58.3333	83.3333	16.6667	100	16.6667	100	66.6667	66.6667	100	66.6667	0	0	0	20	0	58.3333	33.3333	16.6667	100	0	100	0	0	100	66.6667	0	0	8.33333	2	0		75	0	0	0	0	0	0	1	0	0	0	0	0	0	0	0
208	53.3333	33.3333	83.3333	83.3333	100	44.4444	0	66.6667	33.3333	100	0	66.6667	0	0	50	53.3333	33.3333	75	83.3333	100	55.5556	0	50	33.3333	100	0			33.3333	58.3333	2	0		71	0	1	0	0	0	0	0	0	1	0	0	0	0	0	1
209	40	16.6667	8.33333	66.6667	0	55.5556	0	66.6667	100	66.6667	0	0	0	33.3333	16.6667	86.6667	66.6667	100	100	66.6667	33.3333	0	33.3333	0	33.3333	0	0	0	0	58.3333	2	0		50	0	0	0	0	0	0	0	0	0	0	0	0	0	0	1
210	100	100	91.6667	100	100	0	0	0	0	0	0	0	0	0	100	100	100	100	100	100	0	0	0	0	0	0	0	0	0	100	2	0		68	0	0	0	0	0	0	0	0	0	0	0	0	0	0	1
211	100	100	83.3333	100	100	22.2222	0	0	0	0	0	0	33.3333	0	83.3333	100	100	75	100	100	0	0	0	0	0	0	0	33.3333	0	83.3333	2	0		64	0	0	1	0	0	0	0	0	1	0	0	0	0	0	1
212	20	16.6667	33.3333	33.3333	66.6667	100	0	0	0	0	100	66.6667	0	0	16.6667																2	0		81	0	1	1	0	0	0	0	0	0	0	0	0	0	1	0
213	100	50	75	100	66.6667	33.3333	0	83.3333	0	33.3333	33.3333	0	0	0	58.3333	93.3333	50	91.6667	100	50	33.3333	0	66.6667	0	33.3333	0	0	0	0	75	2	0		47	0	0	0	0	0	0	0	0	0	0	0	0	0	0	1
214	86.6667	100	41.6667	33.3333	100	55.5556	0	50	0	100	33.3333	0	33.3333	0	41.6667																2	0		64	0	1	0	0	0	0	1	0	0	0	0	0	0	0	0
215	100	100	75	100	83.3333	0	0	16.6667	0	33.3333	0	0	0	0	83.3333	100	100	91.6667	100	100	0	0	0	0	33.3333	0	33.3333	0	0	100	2	0		70	0	0	0	0	0	0	0	0	0	0	0	0	0	0	1
216	66.6667		100	100	100	22.2222	0	0	33.3333	0	33.3333	0	0	0	83.3333																2	1	C34.9	84	0	0	0	0	0	0	1	1	0	0	0	0	0	0	0
217	100	50	66.6667	50	83.3333	66.6667	16.6667	16.6667	0	33.3333	66.6667	0	0	0	58.3333	100	83.3333	66.6667	50	66.6667	33.3333	0	0	0	0	0	0	0	0	75	2	0		34	0	1	0	0	0	0	0	0	0	0	0	0	0	0	1
218	86.6667	66.6667	58.3333	66.6667	66.6667	66.6667	0	50	0	33.3333	66.6667	0	0	0	41.6667	93.3333	100	33.3333	50	100	33.3333	0	66.6667	0	33.3333	0	0	0	0	41.6667	2	0		72	0	0	0	1	0	0	0	0	0	0	0	0	0	0	1
219	86.6667	83.3333	91.6667	83.3333	100	44.4444	0	0	0	0	0	0	0	0	83.3333	80	83.3333	91.6667	66.6667	83.3333	33.3333	0	33.3333	0	0	0	0	0	0	83.3333	2	0		45	0	0	0	0	0	0	0	0	0	0	0	0	0	0	0
220	46.6667	33.3333	91.6667	100	66.6667	100	16.6667	33.3333	66.6667	33.3333	100	0	33.3333	0	33.3333	26.6667	0	58.3333	83.3333	16.6667	100	16.6667	0	66.6667	33.3333	100	0	0	0	8.33333	2	1	C85.1	94	0	0	1	0	0	0	0	0	0	0	0	0	0	0	1
221	86.6667	33.3333	41.6667	100	66.6667	66.6667	16.6667	66.6667	0	33.3333	33.3333	33.3333	33.3333	33.3333	33.3333	93.3333	50	33.3333	83.3333	16.6667	66.6667	0	50	0	33.3333	66.6667	33.3333	0	66.6667	8.33333	2	0		40	0	0	0	0	0	0	0	0	1	0	0	0	0	0	0
222	53.3333	83.3333				0	0	0	66.6667	0	0					46.6667	100	91.6667	83.3333	100	0	0	0	66.6667	0	0	33.3333	0	0	100	2	0		74	0	0	0	0	0	0	0	0	0	0	0	0	0	0	1
223	66.6667	50	100	83.3333	83.3333	11.1111	0	0	33.3333	0	0	0	0	0	83.3333	60	83.3333	100	83.3333	100	22.2222	0	16.6667	33.3333	0	0	0	0	0	75	2	0		72	0	0	0	0	0	0	0	0	0	0	0	0	0	1	0
224	53.3333	33.3333	33.3333	66.6667	0	66.6667	0	100	0	0	0	0	0	0	16.6667	33.3333	16.6667	33.3333	33.3333	0	66.6667	0	100	33.3333	33.3333	33.3333	0	0	66.6667	16.6667	2	0		61	0	0	0	0	0	0	0	0	1	0	0	0	0	0	0
225	53.3333	66.6667	83.3333	100	100	11.1111	0	66.6667	0	0	0	0	0	0	66.6667	100	100	100	100	100	22.2222	0	0	0	33.3333	0	0	0	0	100	2	0		69	0	0	0	0	0	0	0	0	0	0	0	0	0	0	0
226	86.6667	66.6667	66.6667	100	66.6667	66.6667	0	0	66.6667	33.3333	33.3333	0	0	0	33.3333	73.3333	66.6667	83.3333	100	83.3333	55.5556	0	0	66.6667	33.3333	0	0	0	0	50	2	0		72	1	0	0	0	0	0	1	0	0	0	0	0	0	0	0
227	6.66667	0	33.3333	0	0	100	83.3333	100	66.6667	66.6667	100	66.6667	100	100	0	6.66667	0	50	0	0	100	83.3333	100	100	66.6667	100	66.6667	66.6667	100	0	2	0		44	0	0	1	0	0	1	0	0	0	0	0	0	0	0	0
228	100	66.6667	41.6667	66.6667	66.6667	44.4444	16.6667	33.3333	0	100	33.3333	0	33.3333	0	33.3333																2	0		54	0	0	1	0	0	0	0	0	0	0	0	0	0	0	0
229	93.3333	100	83.3333	83.3333	100	88.8889	0	50	33.3333	33.3333	0	33.3333	0	0	33.3333	93.3333	50	91.6667	50	100	55.5556	0	50	0	0	0	0	0	0	58.3333	2	0		83	0	1	0	0	0	0	0	0	1	0	0	0	0	0	0
230	100	100	91.6667	100	100	0	0	16.6667	0	0	0	0	0	0	83.3333																2	0		58	0	0	0	0	0	0	0	0	0	0	0	0	0	0	1
231	40	33.3333	0	50	83.3333	100	50	100	0	66.6667	66.6667	0	100	0	8.33333																2	0		57	0	0	0	0	0	0	0	0	1	0	0	0	0	0	0
232	86.6667	33.3333	75	100	100	66.6667	0	33.3333	0	100	33.3333	0	0	0	41.6667																2	0		59	0	0	0	0	0	0	0	0	0	0	0	0	0	0	1
233	60	50	91.6667	83.3333	100	33.3333	33.3333	16.6667	33.3333	0	100	0	0	0	33.3333	80	66.6667	91.6667	66.6667	83.3333	55.5556	0	0	33.3333	0	100	0	0	0	25	2	1	C18.2	82	0	0	1	0	0	0	0	0	0	0	0	0	0	0	1
234	100	100	50	100	100	55.5556	0	16.6667	0	66.6667	0	66.6667	66.6667	0	50	93.3333	100	91.6667	100	100	33.3333	0	0	0	33.3333	0	66.6667	33.3333	0	91.6667	2	0		69	0	0	0	0	0	0	0	0	0	0	0	0	0	0	0
235	100	100	75	83.3333	100	33.3333	0	0	33.3333	33.3333	0	0	0	0	66.6667	100	100	66.6667	83.3333	100	22.2222	0	0	0	33.3333	0	0	0	0	83.3333	2	0		68	0	1	0	0	0	0	1	0	0	0	0	0	0	0	0
236	86.6667	100	100	100	100	33.3333	0	16.6667	33.3333	0	0	33.3333	0	0	83.3333																2	0		88	0	0	1	0	0	0	0	1	0	0	0	0	0	0	0
237	80	100	25	50	66.6667	44.4444	33.3333	50	0	100	33.3333	0	66.6667	0	41.6667																2	0		19	0	0	0	0	0	0	0	1	0	0	0	0	0	0	0
238	100	100	91.6667	100	100	11.1111	0	16.6667	0	33.3333	33.3333	0	33.3333	0	83.3333																2	0		67	0	0	1	0	1	0	0	0	0	0	0	0	0	0	0
239	100	100	100	83.3333	100	22.2222	0	0	33.3333	33.3333	66.6667	0	0	0	33.3333																2	0		51	0	0	0	0	0	0	0	0	0	0	0	0	0	0	0
240	73.3333	33.3333	0	50	50	100	16.6667	50	100	66.6667	33.3333	66.6667	0	0	25																2	0		59	0	0	0	0	0	0	0	0	0	0	0	0	0	0	0
241	100	100	83.3333	100	100	11.1111	16.6667	16.6667	0	0	0	0	33.3333	0	50	100	100	100	100	100	0	0	0	0	0	0	0	0	0	66.6667	2	0		61	0	0	1	0	0	0	0	0	1	0	0	0	0	0	0
242	33.3333	50	25	50	66.6667	88.8889	16.6667	100	33.3333	100	0	0	100	66.6667	25	66.6667	50	16.6667	50	50	88.8889	16.6667	66.6667	0	100	33.3333	33.3333	66.6667	66.6667	25	2	0		45	0	0	0	0	0	0	0	0	0	0	0	0	0	0	0
243	66.6667	83.3333	100	100	100	44.4444	0	16.6667	33.3333	33.3333	33.3333	0	66.6667	33.3333	66.6667	53.3333	100	91.6667	100	83.3333	33.3333	0	33.3333	33.3333	33.3333	33.3333	33.3333	66.6667	33.3333	66.6667	2	0		61	0	1	1	0	0	0	1	0	0	0	0	0	0	0	0
244	86.6667	100	100	100	100	0	16.6667	0	33.3333	33.3333	33.3333	0	0	0	83.3333	93.3333	100	100	100	100	0	16.6667	0	33.3333	33.3333	33.3333	0	0	0	83.3333	2	0		70	0	0	1	0	0	0	0	0	0	0	0	0	0	0	0
245	80	50	75	66.6667	100	44.4444	0	83.3333	0	33.3333	0	33.3333	0	0	75																2	1	C56.9	69	0	0	0	0	0	0	0	0	0	0	0	0	0	0	1
246	40	66.6667	75	66.6667	66.6667	66.6667	16.6667	66.6667	0	33.3333	33.3333	0	66.6667	0	33.3333	40	33.3333	58.3333	50	33.3333	88.8889	16.6667	100	33.3333	66.6667	33.3333	33.3333	33.3333	0	25	2	0		66	0	0	0	0	0	0	0	1	1	0	0	0	0	0	0
247	46.6667	0	33.3333	66.6667	0	77.7778	0	100	0	33.3333	66.6667	0	33.3333	0	33.3333	53.3333	0	41.6667	50	0	100	0	83.3333	0	0	0	0	0	33.3333	33.3333	2	0		51	0	0	1	0	0	0	0	0	0	0	0	0	1	0	0
248	80	0	33.3333	33.3333	83.3333	66.6667	16.6667	33.3333	66.6667	0	66.6667	0	33.3333	0	25	33.3333	0	58.3333	66.6667	33.3333	66.6667	0	83.3333	100	33.3333	33.3333	33.3333	0	0	33.3333	2	1	C78.0	78	0	0	0	0	0	0	0	0	0	0	0	0	0	0	0
249	66.6667	0	100	33.3333	66.6667	100	0	16.6667	100	100	100	0	0	0	33.3333																2	0		52	0	0	1	0	0	0	0	0	0	0	0	0	0	0	1
250	100	100	91.6667	83.3333	100	0	0	0	33.3333	0	0	0	0	0	83.3333	100	33.3333	100	66.6667	100	22.2222	0	16.6667	33.3333	0	0	33.3333	0	0	83.3333	2	1	C61.9	57	0	1	1	0	1	0	0	0	0	0	0	0	0	0	0
251	80	66.6667	66.6667	83.3333	100	22.2222	0	16.6667	33.3333	33.3333	33.3333	0	33.3333	0	66.6667	100	83.3333	91.6667	66.6667	100	33.3333	0	0	33.3333	33.3333	33.3333	33.3333	0	0	66.6667	2	1	C78.5A	34	0	0	0	0	0	0	0	0	0	0	0	0	0	0	1
252	60	66.6667	66.6667	83.3333	66.6667	55.5556	16.6667	0	66.6667	33.3333	33.3333	0	100	0	58.3333	86.6667	66.6667	91.6667	83.3333	100	55.5556	16.6667	0	33.3333	33.3333	33.3333	0	33.3333	0	66.6667	2	0		70	0	0	1	0	0	0	0	0	0	0	0	0	0	0	1
253	86.6667	0	33.3333	66.6667	50	66.6667	0	16.6667	0	0	33.3333	0	0	0	25	93.3333	100	66.6667	66.6667	83.3333	33.3333	0	0	0	0	33.3333	33.3333	0	0	66.6667	2	0		56	0	0	0	0	1	0	0	0	0	0	0	0	0	1	0
254	86.6667	50	83.3333	83.3333	50	33.3333	16.6667	83.3333	0	33.3333	0	0	0	0	58.3333																2	0		52	0	0	0	0	0	0	0	0	1	0	0	0	0	0	0
255	46.6667	0	41.6667	66.6667	50	100	33.3333	16.6667	100	100	0	33.3333	33.3333	0	25	53.3333	0	16.6667	66.6667	33.3333	88.8889	33.3333	33.3333	0	100	33.3333	33.3333	33.3333	66.6667	33.3333	2	0		54	1	0	0	0	0	0	0	0	0	0	0	0	0	0	0
256	86.6667	66.6667	58.3333	83.3333	66.6667	55.5556	0	16.6667	33.3333	100	0	0	33.3333	66.6667	58.3333	73.3333	66.6667	75	100	100	33.3333	0	16.6667	66.6667	33.3333	0	0	33.3333	33.3333	50	2	0		69	0	0	1	0	0	0	0	0	0	0	0	0	0	0	0
257	60	50	58.3333	83.3333	50	77.7778	33.3333	66.6667	100	66.6667	66.6667	0	66.6667	100	66.6667	40	33.3333	41.6667	50	33.3333	88.8889	16.6667	50	100	66.6667	66.6667	0	33.3333	100	0	2	0		72	0	0	1	0	0	0	0	0	0	0	0	0	1	0	1
258	86.6667	66.6667	41.6667	83.3333	50	100	33.3333	50	0	0	0	0	0	33.3333	16.6667	73.3333	66.6667	58.3333	50	50	77.7778	16.6667	83.3333	0	66.6667	0	0	0	33.3333	33.3333	2	0		57	1	1	0	0	0	0	0	0	1	0	0	0	1	0	0
259	100	50	83.3333	100	100	33.3333	0	0	100	33.3333	0	0	33.3333	0	58.3333	86.6667	50	41.6667	33.3333	83.3333	55.5556	16.6667	0	66.6667	0	0	0	0	0	58.3333	2	1	C88.0	50	0	0	0	0	0	0	1	0	0	0	0	0	0	1	1
260	73.3333	66.6667	66.6667	83.3333	100	55.5556	0	66.6667	0	0	0	0	0	0	33.3333	73.3333	100	83.3333	83.3333	100	66.6667	0	33.3333	0	33.3333	0	33.3333	0	0	50	2	0		80	0	1	0	0	1	0	0	0	0	0	0	0	1	0	0
261	73.3333	33.3333	83.3333	100	66.6667	55.5556	0	66.6667	33.3333	66.6667	0	0	33.3333	0	41.6667	73.3333	33.3333	100	83.3333	50	55.5556	0	66.6667	33.3333	100	33.3333	33.3333	0	0	58.3333	2	0		57	0	0	0	0	0	0	0	1	0	0	0	0	0	0	0
262	40	33.3333	33.3333	50	50	77.7778	0	33.3333	66.6667	66.6667	33.3333	0	0	0	25																2	1	C91.1	67	0	0	0	0	0	0	0	0	0	0	0	0	0	0	1
263	66.6667	66.6667	83.3333	100	83.3333	33.3333	16.6667	0	33.3333	33.3333	0	0	0	0	50	66.6667	66.6667	91.6667	100	83.3333	22.2222	0	33.3333	0	33.3333	0	0	0	0	50	2	0		75	0	0	0	0	0	0	0	0	0	0	0	0	0	0	1
264	40	0	33.3333	50	0	88.8889	0	33.3333	33.3333	100	66.6667	66.6667	33.3333	100	58.3333	26.6667	0	50	33.3333	0	100	16.6667	66.6667	33.3333	100	100	66.6667	33.3333	100	25	2	0		71	0	0	0	0	0	0	0	0	0	0	0	0	0	0	0
265	73.3333	50	100	66.6667	100	66.6667	0	0	0	0	0	33.3333	0	0	75	73.3333	100	91.6667	100	100	44.4444	0	0	0	0	0	0	66.6667	0	83.3333	2	1	C34.9	67	0	0	1	0	0	0	0	1	0	0	0	0	0	0	0
266	100	100	83.3333	100	100	11.1111	0	16.6667	33.3333	33.3333	0	0	33.3333	0	83.3333	100	83.3333	83.3333	100	100	11.1111	0	0	33.3333	33.3333	0	0	33.3333	0	83.3333	2	1	C22.1	71	0	0	0	0	0	0	0	0	0	0	0	0	0	1	0
267	100	83.3333	75	100	100	33.3333	0	16.6667	33.3333	0	0	0	0	0	91.6667																2	1	C90.0	57	0	0	0	0	0	0	0	0	0	0	0	0	0	0	0
268	93.3333	50	100	100	100	22.2222	0	0	33.3333	0	0	0	0	0	83.3333	86.6667	50	66.6667	100	83.3333	44.4444	0	16.6667	33.3333	0	33.3333	0	0	0	66.6667	2	0		62	0	0	0	0	0	0	1	0	0	0	0	0	0	0	0
269	100	100	58.3333	83.3333	83.3333	22.2222	0	16.6667	33.3333	66.6667	33.3333	0	0	0	100	80	83.3333	66.6667	66.6667	66.6667	44.4444	16.6667	50	33.3333	66.6667	33.3333	0	0	0	75	2	0		53	0	0	0	0	0	0	0	0	0	0	0	0	0	1	0
270	53.3333	0	66.6667	66.6667	50	88.8889	0	100	0	66.6667	33.3333	0	66.6667	66.6667	25	100	0	83.3333	100	100	100	0	66.6667	0	33.3333	0	66.6667	0	66.6667	58.3333	2	1	C78.5A	65	0	0	0	0	0	0	0	0	0	0	0	0	0	0	0
271	58.3333							66.6667		100		33.3333			41.6667	73.3333	66.6667	83.3333	83.3333	100		33.3333	83.3333	0	100	100	33.3333	0	33.3333	50	2	0		75	0	0	0	0	0	0	0	0	0	0	0	0	0	0	1
272	73.3333	66.6667	50	66.6667	100	66.6667	16.6667	50	0	33.3333	33.3333	33.3333	33.3333	0	58.3333																2	0		48	0	0	1	0	0	0	0	0	0	0	0	0	0	0	0
273	60	0	58.3333	50	0	100	16.6667	16.6667	33.3333		33.3333	0	100	0	16.6667	73.3333	83.3333	75	83.3333	66.6667	55.5556	16.6667	0	33.3333	0	0	0	33.3333	0	50	2	0		73	1	0	0	0	1	0	0	0	0	0	0	0	0	0	0
274	86.6667	33.3333	25	83.3333	33.3333	44.4444	33.3333	33.3333	0	0	66.6667	66.6667	0	0	66.6667	80	66.6667	25	83.3333	33.3333	55.5556	66.6667	83.3333	0	33.3333	100	100	66.6667	0	41.6667	2	0		65	0	0	1	0	0	0	1	0	0	0	0	0	0	0	0
275	66.6667	66.6667	75	100	100	33.3333	0	0	0	0	33.3333	0	0	0	66.6667	60	33.3333	50	100	66.6667	66.6667	0	33.3333	0	0	0	0	0	0	33.3333	2	0		85	0	1	1	0	0	0	0	0	0	0	0	0	0	0	0
276	86.6667	100	91.6667	100	83.3333	22.2222	0	33.3333	0	33.3333	0	0	0	0	91.6667	86.6667	100	91.6667	100	100	11.1111	0	16.6667	0	33.3333	0	0	0	0	83.3333	2	0		72	0	0	0	0	0	0	0	1	0	0	0	0	0	0	1
277	91.6667	33.3333	75	100	83.3333	44.4444	0	66.6667	0	66.6667	33.3333	0	0	0	50																2	1	C34.9	54	0	1	0	0	0	0	0	0	0	0	0	0	0	0	1
278	93.3333	0	25	50	33.3333	88.8889	0	83.3333	0	0	66.6667	100	0	100	16.6667																2	0		46	0	0	0	0	0	0	1	0	0	0	0	0	0	0	0
279	100	100	100	100	100	33.3333	0	33.3333	0	0	0	0	0	0	50	93.3333	66.6667	91.6667	100	100	22.2222	0	50	0	33.3333	0	0	0	0	58.3333	2	0		62	0	1	0	0	1	0	0	0	0	0	0	0	0	0	0
280	80	100	75	83.3333	100	44.4444	0	16.6667	33.3333	0	0	0	33.3333	0	50																2	0		57	0	0	0	0	0	0	0	1	1	0	0	0	0	0	0
281	53.3333	33.3333	66.6667	83.3333	66.6667	55.5556	0	66.6667	33.3333	66.6667	33.3333	0	0	0	50	75	66.6667	83.3333	66.6667	66.6667	33.3333	0	33.3333	0	33.3333	33.3333	0	0	0	50	2	1	C90.0	86	0	1	1	0	0	0	0	0	1	0	0	0	0	0	1
282	25	0	83.3333	66.6667	0	77.7778	50	100	100	100	33.3333	33.3333		66.6667	41.6667	40	0			0	50	100	100	66.6667	100	33.3333			33.3333	16.6667	2	0		70	0	0	0	0	0	0	0	0	0	0	0	0	0	0	0
283	93.3333	83.3333	100	100	100	33.3333	16.6667	16.6667	33.3333	0	0	33.3333	0	0	100																2	0		63	0	0	0	0	0	0	0	1	0	0	0	0	0	0	0
284	46.6667	66.6667	75	50	66.6667	77.7778	0	0	100	33.3333	66.6667	66.6667	66.6667	0	66.6667	40	66.6667	58.3333	66.6667	66.6667	66.6667	0	0	100	66.6667	100	66.6667	66.6667	0	33.3333	2	0		80	0	0	0	0	0	0	0	0	0	0	0	0	0	0	1
285	100	100	75	100	100	22.2222	16.6667	0	0	33.3333	33.3333	0	0	0	66.6667	100	83.3333	75	100	83.3333	33.3333	16.6667	16.6667	0	66.6667	66.6667	0	0	0	66.6667	2	0		66	0	0	0	0	1	0	0	1	0	0	0	0	0	0	0
286	73.3333	100	50	66.6667	100	44.4444	16.6667	16.6667	33.3333	0	66.6667	0	66.6667	0	41.6667	66.6667	50	75	83.3333	83.3333	55.5556	0	33.3333	33.3333	0	66.6667	0	66.6667	0	33.3333	2	0		55	0	0	1	0	0	0	0	0	0	0	0	0	0	0	0
287	40	16.6667	0	33.3333	33.3333	100	83.3333	50	33.3333	66.6667	100	100	0	66.6667	25	46.6667	33.3333	25	33.3333	33.3333	100	66.6667	33.3333	33.3333	100	100	100	0	33.3333	16.6667	2	0		43	0	0	0	0	0	0	1	0	0	0	0	0	0	0	0
288	40	50	75	50	33.3333	66.6667	0	50	66.6667	66.6667	33.3333	66.6667	0	100	41.6667	26.6667	33.3333	50	33.3333	33.3333	88.8889	0	33.3333	66.6667	33.3333	33.3333	100	0	33.3333	41.6667	2	0		68	0	0	1	0	0	0	0	0	0	0	0	0	0	0	0
289	40	16.6667	41.6667	100	100	77.7778	33.3333	100	0	0	0	33.3333	33.3333	0	66.6667																2	0		72	0	0	0	0	0	0	0	0	0	0	0	0	0	0	0
290	86.6667	66.6667	83.3333	83.3333	100	22.2222	16.6667	33.3333	0	0	33.3333	33.3333	33.3333	0	58.3333	80	66.6667	100	83.3333	100	11.1111	16.6667	33.3333	0	0	0	33.3333	33.3333	0	83.3333	2	0		57	0	0	1	0	0	0	0	0	1	0	0	0	0	0	0
291	80	33.3333	91.6667	100	100	44.4444	0	50	0	100	0	0	0	0	66.6667	40	33.3333	91.6667	83.3333	100	66.6667	16.6667	83.3333	0	66.6667	0	0	33.3333	0	50	2	0		82	0	0	0	0	0	0	0	0	0	0	0	0	0	0	0
292	80	66.6667	91.6667	33.3333	66.6667	44.4444	16.6667	33.3333	33.3333	0	0	33.3333	33.3333	100	50																2	0		40	0	0	0	0	0	0	0	0	0	0	0	0	0	1	0
293	66.6667	66.6667	75	83.3333	66.6667	66.6667	50	66.6667	0	0	66.6667	0	0	0	33.3333	73.3333	66.6667	83.3333	83.3333	66.6667	66.6667	16.6667	50	0	0	100	0	0	0	33.3333	2	0		39	0	0	1	0	0	0	1	0	1	0	0	0	0	0	0
294	80	66.6667	75	83.3333	100	33.3333	16.6667	50	33.3333	66.6667	33.3333	0	0	0	66.6667	66.6667	66.6667	100	83.3333	100	33.3333	16.6667	33.3333	33.3333	66.6667	33.3333	0	0	0	75	2	0		78	0	0	0	0	0	0	0	0	0	0	0	0	0	1	0
295	53.3333	50	100	83.3333	100	66.6667	0	50	0	33.3333	66.6667	66.6667	0	0	16.6667			83.3333	83.3333	83.3333		0	33.3333				100	0	0	0	2	1	C18.9	88	0	0	1	0	0	0	0	0	0	0	0	0	0	1	0
296	8.33333	66.6667	33.3333	66.6667	50	100	33.3333	100	33.3333	33.3333	100	66.6667	0	0	8.33333																2	0		72	0	1	1	0	0	0	0	1	0	0	0	0	0	0	0
297	93.3333	100	91.6667	100	100	33.3333	0	0	0	0	0	0	33.3333	0	83.3333	100	100	100	100	100	0	0	0	0	0	0	0	0	0	100	2	0		62	0	0	0	0	0	0	0	0	0	0	0	0	0	1	0
298	66.6667	50	25	66.6667	0	55.5556	0	100	66.6667	66.6667	33.3333	33.3333	0	100	50																2	0		56	0	0	0	0	0	0	0	0	0	0	0	0	0	0	0
299	13.3333	0	66.6667	83.3333	0	100	50	0	100	66.6667	100	33.3333	0	0	25	20	0	50	66.6667	0	88.8889	66.6667	16.6667	66.6667	66.6667	100	66.6667	33.3333	0	25	2	1	C16.8	71	0	0	0	0	0	0	0	0	0	0	0	0	0	0	0
300	73.3333	66.6667	58.3333	66.6667	66.6667	44.4444	16.6667	33.3333	33.3333	66.6667	0	0	0	66.6667	41.6667	73.3333	66.6667	66.6667	66.6667	100	33.3333	16.6667	33.3333	33.3333	33.3333	0	0	0	33.3333	33.3333	2	0		69	0	0	0	0	0	0	0	0	0	0	0	0	0	1	0
301	46.6667	50	100	100	100	33.3333	0	16.6667	0	0	0	33.3333	0	0	50	53.3333	66.6667	100	100	100	11.1111	0	16.6667	0	0	0	0	0	0	66.6667	2	0		91	0	0	0	0	0	0	0	0	0	0	0	0	0	0	0
302	60	83.3333	58.3333	100	100	33.3333	33.3333	16.6667	0	33.3333	33.3333	33.3333	0	0	16.6667	33.3333	33.3333	91.6667	100	83.3333	33.3333	16.6667	33.3333	0	33.3333	33.3333	66.6667	0	0	50	2	0		83	0	0	0	1	0	0	0	0	0	0	0	0	0	0	1
303	73.3333	66.6667	16.6667	100	100	33.3333	0	33.3333	33.3333	66.6667	0	0	0	0	58.3333	40	0	16.6667	100	66.6667	66.6667	0	83.3333	33.3333	66.6667	0	0	33.3333	0	50	2	0		62	0	0	0	0	0	0	0	0	0	0	0	0	0	0	0
304	73.3333	16.6667	50	16.6667	16.6667	100	16.6667	100	33.3333	0	33.3333	33.3333	0	0	25																2	0		34	0	1	0	0	0	0	0	0	0	0	0	0	0	0	1
305	93.3333	100	100	100	83.3333	22.2222	0	50	0	33.3333	66.6667	0	0	0	50	66.6667	33.3333	100	100	66.6667	22.2222	0	83.3333	0	33.3333	66.6667	0	0	0	25	2	0		59	0	0	1	1	0	0	0	0	1	0	0	0	0	0	0
306	88.8889	100	83.3333	66.6667	100	22.2222	0	16.6667	0	33.3333	0	0	33.3333	33.3333	50	75	100	88.8889	83.3333	100	33.3333	0	33.3333	0	33.3333	0	0	0	33.3333	75	2	0		80	0	0	0	0	0	0	0	0	0	0	0	0	0	1	0
307	60	50	83.3333	66.6667	50	33.3333	0	66.6667	0	33.3333	0	33.3333	33.3333	0	33.3333	73.3333	33.3333	66.6667	50	66.6667	33.3333	0	100	0	33.3333	0	33.3333	66.6667	0	25	2	0		64	0	0	0	0	0	0	0	0	1	0	0	0	0	0	0
308	20	16.6667	100	83.3333	100	100	0	83.3333	33.3333	66.6667	100	100	100	0	0	53.3333	100	100	100	66.6667	66.6667	0	16.6667	0	33.3333	0	66.6667	66.6667	0	16.6667	2	0		85	0	0	1	0	0	1	0	0	0	0	0	0	0	0	0
309	93.3333	66.6667	66.6667	100	83.3333	33.3333	0	50	0	100	0	0	0	0	66.6667	100	83.3333	75	100	66.6667	33.3333	0	50	0	100	0	33.3333	0	0	75	2	0		69	0	0	1	0	0	0	0	0	1	0	0	0	0	0	1
310	33.3333	0	58.3333	83.3333	66.6667	66.6667	50	33.3333	33.3333	100	100	0	33.3333	0	33.3333	26.6667	16.6667	66.6667	66.6667	100	55.5556	0	16.6667	33.3333	0	66.6667	0	66.6667	0	33.3333	2	1	C61.9	77	0	1	0	0	0	0	0	0	0	0	0	0	0	0	1
311	66.6667	0	50	50	83.3333	66.6667	0	83.3333	33.3333	33.3333	33.3333	33.3333	0	33.3333	50	80	33.3333	75	66.6667	50	66.6667	0	100	33.3333	66.6667	33.3333	100	0	0	50	2	0		69	0	1	0	0	0	0	0	0	1	0	0	0	0	0	0
312	100	100	91.6667	100	83.3333	33.3333	16.6667	33.3333	0	0	0	0	33.3333	0	16.6667	93.3333	100	100	100	83.3333	33.3333	0	16.6667	0	0	0	0	0	0	83.3333	2	0		70	0	0	1	0	0	0	0	0	0	0	0	0	0	0	0
313	93.3333	100	100	100	100	11.1111	33.3333	0	0		33.3333	33.3333	33.3333	0	83.3333	80	100	100	100	100	22.2222	33.3333	0	33.3333	0	33.3333	33.3333	33.3333	0	83.3333	2	0		85	0	0	0	1	0	0	0	1	0	0	0	0	0	0	0
314	26.6667	0	50	50	66.6667	77.7778	0	100	0	66.6667	0	0	0	0	16.6667	100	100	100	100	100	11.1111	0	16.6667	0	0	0	0	0	0	83.3333	2	0		73	0	0	0	0	0	0	0	0	1	0	0	0	0	0	1
315	26.6667	16.6667	58.3333	33.3333	0	100	16.6667	100	33.3333	66.6667	33.3333	100	0	0	16.6667	80	50	66.6667	33.3333	83.3333	33.3333	0	16.6667	33.3333	66.6667	0	33.3333	33.3333	0	66.6667	2	1	C34.9	64	0	0	1	0	0	0	0	0	1	0	0	0	0	0	0
316	40	16.6667	33.3333	66.6667	66.6667	66.6667	50	0	66.6667	33.3333	100	33.3333	0	0	16.6667	53.3333	16.6667	33.3333	66.6667	66.6667	44.4444	33.3333	16.6667	66.6667	66.6667	100	0	33.3333	0	16.6667	2	0		77	0	0	1	1	0	0	0	0	0	0	0	0	0	0	0
317	100	100	83.3333	83.3333	100	11.1111	0	0	0	0	0	33.3333	0	0	83.3333	100	100	100	83.3333	100	11.1111	0	0	0	0	0	0	0	0	83.3333	2	0		43	0	0	0	0	0	0	0	0	0	0	0	0	0	1	0
318	80	50	50	100	83.3333	22.2222	16.6667	33.3333	0	33.3333	0	33.3333	0	0	58.3333	86.6667	66.6667	66.6667	66.6667	83.3333	44.4444	0	50	0	33.3333	0	33.3333	0		66.6667	2	0		73	0	0	0	0	0	0	0	0	1	0	0	0	0	0	0
319	20	16.6667	8.33333	0	33.3333	100	50	83.3333	66.6667	66.6667	66.6667	100	33.3333	0	8.33333																2	0		72	0	0	1	0	0	0	0	0	0	0	0	0	0	0	0
320	80	83.3333				50	0	100	66.6667	0	33.3333					46.6667	33.3333	91.6667	66.6667	100	55.5556	0	50	66.6667	0	0	100	0	33.3333	66.6667	2	0		85	0	0	0	0	0	0	0	0	0	0	0	0	0	0	0
321	26.6667	33.3333	66.6667	66.6667	33.3333	100	33.3333	50	100	100	33.3333	0	0	66.6667	25	40	33.3333	50	66.6667	66.6667	88.8889	33.3333	50	66.6667	100	33.3333	0	0	33.3333	25	2	0		65	0	0	0	0	0	0	0	0	0	0	0	0	0	0	0
322	33.3333	0	50	100	83.3333	33.3333	0	66.6667	0	33.3333	66.6667	0	33.3333	0	50	40	0	58.3333	83.3333	50	66.6667	0	100	66.6667	33.3333	66.6667	0	66.6667	0	16.6667	2	0		76	0	0	0	0	0	0	0	0	1	0	0	0	0	0	0
323	86.6667	83.3333	100	100	83.3333	44.4444	0	0	0	0	0	0	0	0	75	86.6667	100	100	100	100	22.2222	0	16.6667	0	0	0	0	0	0	75	2	0		76	0	0	1	0	0	0	0	0	0	0	0	0	0	0	0
324	40	16.6667	25	66.6667	33.3333	55.5556	0	100	33.3333	66.6667	66.6667	0	66.6667	0	16.6667	33.3333	100	66.6667	83.3333	66.6667	44.4444	0	66.6667	33.3333	33.3333	0	0	66.6667	0	33.3333	2	0		55	0	0	0	0	0	0	0	0	1	0	0	0	0	0	0
325	93.3333	66.6667	83.3333	100	50	33.3333	0	66.6667	0	100	0	0	0	33.3333	66.6667	93.3333	83.3333	75	100	83.3333	33.3333	16.6667	66.6667	0	100	33.3333	0	33.3333	33.3333	33.3333	2	0		69	0	0	0	0	0	0	0	0	0	0	0	0	0	0	0
326	100	100	75	66.6667	100	22.2222	0	50	0	33.3333	0	0	0	0	58.3333																2	0		61	0	0	0	0	0	0	0	0	1	0	0	0	0	0	0
327	46.6667	33.3333	83.3333	66.6667	83.3333	66.6667	0	66.6667	66.6667	0	0	0	0	0	41.6667	60	66.6667	66.6667	83.3333	66.6667	66.6667	0	66.6667	33.3333	33.3333	0	0	0	0	50	2	0		82	1	1	1	0	0	0	0	0	0	0	0	0	0	0	0
328	80	100	100	83.3333	100	44.4444	0	0	0	0	100	100	0	0	58.3333	66.6667	83.3333	83.3333	83.3333	100	33.3333	0	33.3333	33.3333	0	100	100	0	0	66.6667	2	0		84	0	0	1	0	0	0	0	0	0	0	0	0	0	0	1
329	100	100	33.3333	16.6667	100	66.6667	16.6667	0	0	33.3333	66.6667	0	0	0	66.6667																2	0		43	0	0	1	1	0	0	0	0	0	0	0	0	0	0	1
330	86.6667	100	91.6667	100	100	11.1111	0	33.3333	33.3333	0	0	0	0	0	83.3333	86.6667	100	100	100	100	22.2222	0	0	33.3333	0	0	0	0	0	83.3333	2	0		77	0	1	1	0	0	0	1	0	0	0	0	0	0	0	0
331	93.3333	83.3333	91.6667	100	100	33.3333	0	16.6667	0	0	0	33.3333	0	0	83.3333	93.3333	83.3333	91.6667	100	100	22.2222	0	16.6667	33.3333	0	0	33.3333	0	0	83.3333	2	0		64	0	1	1	0	0	0	0	0	0	0	0	0	1	0	0
332	86.6667	100	100	100	100	11.1111	0	0	0	0	0	0	0	0	91.6667	93.3333	100	100	100	100	22.2222	0	16.6667	0	0	0	0	0	0	100	2	0		77	0	0	0	0	0	0	1	0	0	0	0	0	0	0	0
333	46.6667	66.6667	75	100	100	66.6667	50	66.6667	33.3333	100	33.3333	66.6667	0	66.6667	33.3333																2	0		73	1	0	0	0	0	0	0	0	1	0	0	0	0	1	0
334	60	33.3333	25	83.3333	100	100	0	66.6667	33.3333	66.6667	100	0	0	0	33.3333	73.3333	100	50	100	100	55.5556	0	66.6667	33.3333	33.3333	66.6667	0	0	0	16.6667	2	0		81	0	0	1	0	0	0	0	0	1	0	0	0	0	0	0
335	26.6667	0	0	0	33.3333	88.8889	33.3333	100	100	100	33.3333	33.3333	33.3333	0	16.6667	26.6667	0	0	0	33.3333	88.8889	16.6667	100	33.3333	100	0	0	0	0	33.3333	2	0		51	0	0	0	0	0	0	0	0	0	0	0	0	0	0	1
336	66.6667	33.3333	0	0	83.3333	44.4444	33.3333	66.6667	0	33.3333	100	66.6667	66.6667	0	25	100	66.6667	16.6667	33.3333	50	44.4444	16.6667	83.3333	0	33.3333	33.3333	66.6667	0	0	33.3333	2	0		51	0	0	1	0	0	0	0	0	1	0	0	0	0	0	0
337	93.3333	100	83.3333	83.3333	100	33.3333	0	0	33.3333	33.3333	0	0	0	0	66.6667	80	66.6667	66.6667	66.6667	100	33.3333	0	33.3333	0	33.3333	0	0	0	66.6667	50	2	0		44	0	1	1	0	0	0	0	0	0	0	0	0	0	0	0
338	93.3333	100	66.6667	100	100	33.3333	33.3333	16.6667	0	0	0	0	0	0	50																2	0		51	0	0	0	0	0	0	0	0	0	0	0	0	1	0	1
339	46.6667	33.3333	50	66.6667	100	88.8889	50	83.3333	0	66.6667	66.6667	0	100	0	50																2	0		35	0	0	0	0	0	0	0	1	0	0	0	0	0	0	0
340	93.3333	33.3333	41.6667	100	100	55.5556	0	16.6667	33.3333	0	100	0	0	0	33.3333																2	1	C25.0	71	0	0	0	0	0	0	0	0	0	0	0	0	0	0	0
341	46.6667	33.3333	66.6667	83.3333	66.6667	55.5556	33.3333	66.6667	33.3333	0	100	33.3333	0	0	33.3333	53.3333	66.6667				50	0	33.3333	33.3333	33.3333	0					2	0		69	1	0	1	0	0	0	0	1	1	0	0	0	0	0	0
342	86.6667	66.6667	75	66.6667	83.3333	66.6667	0	0	0	0	100	0	0	0	41.6667																2	0		74	0	1	1	1	0	0	0	0	0	0	0	0	0	0	0
343	73.3333	100	66.6667	100	100	22.2222	0	33.3333	0	33.3333	33.3333	0	0	0	50	80	66.6667	66.6667	100	100	33.3333	0	33.3333	0	66.6667	33.3333	0	0	0	50	2	0		76	0	0	1	1	0	0	0	0	0	0	0	0	0	0	0
344	80	66.6667	75	50	66.6667	22.2222	0	33.3333	0	0	0	0	0	0	83.3333	86.6667	83.3333	66.6667	83.3333	83.3333	33.3333	0	16.6667	0	0	0	33.3333	0	33.3333	50	2	0		73	0	0	0	0	0	0	0	0	0	0	0	0	0	0	1
345	100	66.6667	91.6667	100	100	33.3333	0	0	0	0	33.3333	0	0	0	66.6667																2	0		70	0	0	0	0	0	0	0	1	0	0	0	0	0	0	0
346	73.3333	0	100	100	83.3333	44.4444	33.3333	83.3333	0	0	66.6667	33.3333	100	100	0	60	0	66.6667	66.6667	50	66.6667	16.6667	100	66.6667	33.3333	66.6667	0	66.6667	100	25	2	0		65	0	0	0	0	0	0	0	0	0	0	0	0	0	0	1
347	100	100	83.3333	100	100	0	0	0	0	33.3333	0	0	0	0	83.3333	100	100	75	50	83.3333	22.2222	0	16.6667	0	33.3333	0	0	0	0	75	2	0		75	0	0	0	0	0	0	0	1	0	0	0	0	0	0	0
348	86.6667	100	83.3333	100	100	0	0	0	0	33.3333	0	0	0	0	83.3333	83.3333	66.6667	75	100	100	22.2222	0	33.3333	33.3333	33.3333	0	0	0	0	75	2	1	C88.0	72	0	0	0	0	0	0	1	0	0	0	0	0	0	0	0
349	100	100	91.6667	100	100	22.2222	0	16.6667	0	0	0	0	0	0	83.3333																2	0		62	0	1	0	0	0	0	0	1	0	0	0	0	0	0	0
350	83.3333	0	58.3333	83.3333	16.6667	88.8889	16.6667	33.3333	0	0	100	0	0	66.6667	8.33333	40	16.6667	91.6667	83.3333	16.6667	88.8889	16.6667	33.3333	66.6667	33.3333	0	0	0	100	8.33333	2	0		62	0	1	1	0	0	0	0	1	0	0	0	0	0	0	0
351	93.3333	33.3333	50	66.6667	83.3333	66.6667	50	33.3333	33.3333	0	0	0	0	0	41.6667	66.6667	16.6667	41.6667	66.6667	66.6667	100	33.3333	0	0	33.3333	0	0	0	0	25	2	1	C85.1	51	0	0	0	0	0	0	0	0	0	0	0	0	0	1	0
352	46.6667	50	66.6667	83.3333	66.6667	55.5556	16.6667	83.3333	33.3333	33.3333	33.3333	33.3333	0	0	16.6667	46.6667	33.3333	66.6667	66.6667	66.6667	55.5556	16.6667	66.6667	33.3333	33.3333	66.6667	33.3333	0	0	33.3333	2	0		76	0	0	1	0	0	0	0	1	1	0	0	0	0	0	0
353	66.6667	50	100	100	83.3333	55.5556	0	16.6667	0	33.3333	0	33.3333	0	0	91.6667	66.6667	50	83.3333	83.3333	83.3333	55.5556	0	16.6667	33.3333	33.3333	0	33.3333	0	0	91.6667	2	0		76	0	1	1	0	0	0	0	0	0	0	0	0	0	0	1
354	83.3333	50	83.3333	100	50	55.5556	0	66.6667	33.3333	100	66.6667	0	0	0	41.6667	86.6667	66.6667	100	100	83.3333	22.2222	0	50	0	33.3333	33.3333	0	0	0	66.6667	4	0		58	0	1	0	0	0	0	0	0	1	0	0	0	1	0	0
355	26.6667	16.6667	50	66.6667	50	66.6667	16.6667	100	0	33.3333	66.6667	0	66.6667	33.3333	16.6667	20	0	58.3333	66.6667	66.6667	88.8889	50	100	0	33.3333	66.6667	0	33.3333	33.3333	16.6667	4	0		70	0	0	1	0	0	0	0	0	0	0	0	0	0	0	0
356	80	50	58.3333	100	66.6667	66.6667	0	66.6667	33.3333	33.3333	100	0	0	0	33.3333	53.3333	16.6667	50	100	50	66.6667	0	83.3333	66.6667	0	66.6667	0	0	0	33.3333	4	0		65	0	0	1	0	0	0	0	0	1	0	0	0	0	0	0
357	33.3333	0	91.6667	100	33.3333	77.7778	0	100	0	66.6667	33.3333	66.6667	0	33.3333	50	33.3333	0	66.6667	50	0	100	16.6667	66.6667	33.3333	33.3333	66.6667	33.3333	33.3333	66.6667	41.6667	4	1	C34.1	65	0	0	0	0	0	0	0	0	1	0	0	0	0	0	1
358	93.3333	100	75	100	100	33.3333	0	0	33.3333	0	33.3333	0	66.6667	0	58.3333	86.6667	100	75	100	100	22.2222	0	16.6667	33.3333	0	33.3333	0	33.3333	0	66.6667	4	0		70	0	0	0	0	0	0	0	0	0	0	0	0	0	0	0
359	73.3333	50	100	83.3333	100	33.3333	0	50	100	33.3333	33.3333	0	33.3333	0	66.6667	66.6667	16.6667	100	83.3333	83.3333	33.3333	0	33.3333	66.6667	33.3333	33.3333	0	0	0	83.3333	4	0		75	0	0	1	0	0	0	0	1	1	0	0	0	0	0	0
360	80	66.6667	66.6667	50	100	33.3333	16.6667	33.3333	0	0	0	33.3333	0	0	50	73.3333	66.6667	83.3333	66.6667	100	22.2222	16.6667	33.3333	0	0	0	33.3333	0	0	33.3333	4	0		74	0	0	1	0	0	0	0	0	0	0	0	0	0	0	0
361	93.3333	100	91.6667	83.3333	100	22.2222	0	0	33.3333	0	33.3333	0	0	0	91.6667	93.3333	100	100	83.3333	100	33.3333	0	0	33.3333	0	33.3333	0	0	0	75	4	0		72	0	0	0	0	0	0	0	0	0	0	0	0	0	0	0
362	60	50	58.3333	83.3333	100	55.5556	0	16.6667	33.3333	100	33.3333	0	33.3333	0	41.6667	60	66.6667	50	66.6667	100	44.4444	0	16.6667	33.3333	66.6667	33.3333	0	0	0	50	4	0		75	0	0	0	0	0	0	0	0	0	0	0	0	0	0	0
363	66.6667	50	100	83.3333	83.3333	33.3333	0	66.6667	0	33.3333	0	0	33.3333	0	58.3333	66.6667	66.6667	91.6667	83.3333	100	33.3333	0	66.6667	33.3333	33.3333	0	0	33.3333	0	50	4	0		85	0	0	0	0	0	0	0	1	0	0	0	0	0	0	0
364	86.6667	83.3333	66.6667	100	100	33.3333	0	0	33.3333	0	0	0	0	0	66.6667	73.3333	83.3333	75	83.3333	100	33.3333	0	0	0	0	0	0	0	0	66.6667	4	0		66	0	0	0	0	0	0	0	0	0	0	0	0	0	0	1
365	86.6667	100	58.3333	100	100	66.6667	0	33.3333	0	66.6667	0	33.3333	0	0	75	93.3333	100				50	0	66.6667	0	66.6667	100					4	0		21	0	0	1	0	0	0	0	1	0	0	0	0	0	0	0
366	73.3333	100	100	100	100	22.2222	0	16.6667	0	66.6667	0	66.6667	33.3333	0	75	80	100	100	83.3333	100	22.2222	0	16.6667	0	0	0	33.3333	0	0	91.6667	4	0		66	0	0	1	0	0	0	0	0	0	0	0	0	0	0	0
367	33.3333	16.6667	58.3333	100	83.3333	77.7778	16.6667	66.6667	100	33.3333	66.6667	0	0	0	33.3333																4	0		67	0	0	0	0	1	0	0	0	0	0	0	0	0	0	0
368	100	100	100	100	100	0	0	0	0	0	0	0	0	0	100	100	100	100	100	100	0	0	0	0	0	0	0	0	0	100	4	0		65	0	0	1	0	0	0	0	0	0	0	0	0	0	0	0
369	66.6667	50	66.6667	66.6667	83.3333	33.3333	16.6667	50	0	0	33.3333	100	100	33.3333	58.3333	73.3333	100	75	66.6667	83.3333	22.2222	16.6667	50	0	0	33.3333	66.6667	66.6667	33.3333	66.6667	4	0		67	0	0	1	0	0	0	0	0	0	0	0	0	1	0	0
370	66.6667	16.6667	50	83.3333	83.3333	88.8889	0	66.6667	66.6667	0	100	0	100	100	50	66.6667	16.6667	75	66.6667	100	44.4444	16.6667	100	33.3333	0	66.6667	0	100	100	41.6667	4	0		52	0	0	1	1	0	0	0	0	0	0	0	0	0	0	0
371	66.6667	33.3333	75	83.3333	83.3333	77.7778	0	100	0	100	33.3333	0	0	0	33.3333	73.3333	50	75	66.6667	66.6667	66.6667	0	83.3333	33.3333	33.3333	33.3333	0	0	0	41.6667	4	0		75	0	0	0	0	0	0	0	0	0	0	0	0	0	0	0
372	26.6667	16.6667	58.3333	66.6667	66.6667	88.8889	50	33.3333	100	66.6667	33.3333	0	33.3333	0	50	60	66.6667	100	83.3333	83.3333	55.5556	33.3333	33.3333	100	66.6667	33.3333	0	33.3333	0	66.6667	4	0		68	0	1	1	0	0	0	0	0	0	0	0	0	0	0	1
373	66.6667	83.3333	91.6667	100	100	33.3333	0	0	0	33.3333	0	0	0	0	66.6667	73.3333	100	100	100	100	11.1111	0	0	0	0	0	0	0	0	66.6667	4	0		77	1	0	1	0	0	0	0	1	0	0	0	0	0	0	0
374	86.6667	66.6667	66.6667	66.6667	83.3333	44.4444	0	50	33.3333	66.6667	0	0	66.6667	0	66.6667	80	66.6667	66.6667	83.3333	66.6667	33.3333	0	50	0	0	0	0	0	0	66.6667	4	0		49	0	0	0	0	0	0	0	0	0	0	0	0	0	0	0
375	46.6667	33.3333	25	100	0	88.8889	0	83.3333	0	66.6667	0	0	0	0	33.3333	33.3333	33.3333	91.6667	100	50	66.6667	0	66.6667	0	66.6667	0	0	0	0	25	4	0		45	0	0	0	0	0	0	0	0	0	0	0	0	0	0	0
376	86.6667	100	100	100	100	11.1111	0	16.6667	33.3333	0	0	0	0	33.3333	91.6667	86.6667	83.3333	100	100	100	33.3333	0	16.6667	33.3333	33.3333	0	0	33.3333	0	83.3333	4	0		73	0	0	0	0	0	0	0	0	0	0	0	0	0	0	0
377	86.6667	50	41.6667	100	66.6667	55.5556	33.3333	0	0	0	33.3333	0	0	0	25	86.6667	83.3333	75	83.3333	83.3333	44.4444	0	0	33.3333	0	0	0	33.3333	0	75	4	0		40	0	0	0	0	1	0	0	0	0	0	0	0	0	0	0
378	93.3333	100	75	100	100	22.2222	0	33.3333	0	33.3333	0	0	0	0	83.3333	80	100	75	100	100	33.3333	0	33.3333	0	0	0	0	0	0	83.3333	4	0		73	0	0	0	0	0	0	1	0	0	0	0	0	0	0	0
379	93.3333	0	0	50	0	66.6667	16.6667	100	33.3333	66.6667	33.3333	33.3333	0	0	16.6667	53.3333	0	66.6667	83.3333	0	33.3333	0	66.6667	33.3333	33.3333	0	0	0	0	16.6667	4	0		72	0	0	0	0	0	0	0	0	1	0	0	0	0	0	0
380	93.3333	66.6667	66.6667	33.3333	100	44.4444	16.6667	33.3333	0	0	0	0	33.3333	0	50	93.3333	83.3333	75	50	83.3333	22.2222	16.6667	33.3333	0	0	0	0	33.3333	0	50	4	0		79	0	0	0	0	0	0	0	0	0	0	0	0	0	0	0
381	100	100	50	66.6667	100	0	0	0	0	0	0	0	0	0	83.3333																4	0		62	0	0	0	0	0	0	0	0	0	0	0	0	0	0	1
382	73.3333	33.3333	66.6667	83.3333	33.3333	44.4444	16.6667	33.3333	0	33.3333	0	0	0	0	41.6667	80	66.6667	58.3333	100	66.6667	33.3333	0	33.3333	0	66.6667	0	33.3333	0	0	66.6667	4	0		43	0	0	0	0	0	0	0	0	0	0	0	0	0	0	0
383	100	100	83.3333	100	100	22.2222	0	0	0	33.3333	0	0	0	0	58.3333	100	100	83.3333	100	100	11.1111	0	0	0	33.3333	0	0	0	0	66.6667	4	0		68	0	0	0	0	0	0	0	0	0	0	0	0	0	1	0
384	33.3333	0	41.6667	33.3333	0	100	16.6667	33.3333	100	0	0	0	0	0	8.33333	33.3333	0	33.3333	50	0	100	33.3333	33.3333	33.3333	0	0	0	0	66.6667	16.6667	4	0		48	0	1	0	0	0	0	0	1	0	0	0	0	0	0	0
385	86.6667	66.6667	91.6667	100	100	0	16.6667	0	33.3333	0	0	0	0	0	50																4	0		68	0	0	0	0	0	0	0	0	0	0	0	0	0	0	1
386	73.3333	50	66.6667	100	83.3333	44.4444	0	50	0	66.6667	0	0	33.3333	0	50	80	83.3333	91.6667	100	66.6667	33.3333	0	50	0	66.6667	0	0	33.3333	0	50	4	0		60	0	0	0	0	0	0	0	0	0	0	0	0	1	0	0
387	86.6667	100	83.3333	100	83.3333	22.2222	0	33.3333	0	33.3333	0	0	33.3333	0	66.6667																4	0		29	1	0	0	0	0	0	0	1	1	0	0	0	0	0	0
388	100	0	66.6667	0	0	88.8889	0	0	0	33.3333	0	0	100	100	16.6667	80	0	75	33.3333	0	100	0	0	0	33.3333	0	0	100	100	25	4	0		38	0	1	0	0	0	0	0	0	0	0	0	0	0	0	0
389	33.3333	16.6667	75	100	16.6667	77.7778	0	16.6667	0	33.3333	66.6667	66.6667	33.3333	0	0	73.3333	0	83.3333	100	16.6667	33.3333	0	0	0	33.3333	0	33.3333	0	0	25	4	1	C88.0	74	0	0	0	0	0	0	1	0	0	0	0	0	0	0	0
390	80	33.3333	83.3333	66.6667	100	100	0	16.6667	0	0	33.3333	0	0	0	33.3333	66.6667	50	75	66.6667	50	66.6667	0	16.6667	0	0	0	0	0	0	50	4	0		70	0	0	0	0	0	0	0	0	0	0	0	0	0	0	1
391	86.6667	66.6667	83.3333	100	66.6667	33.3333	0	50	0	33.3333	0	33.3333	0	0	50	93.3333	66.6667	91.6667	100	66.6667	0	0	16.6667	0	0	0	0	0	0	83.3333	4	0		55	0	0	0	0	0	0	0	0	1	0	0	0	0	0	0
392	100	100	91.6667	100	100	22.2222	0	0	0	0	0	0	0	0	66.6667	93.3333	83.3333	75	100	100	33.3333	16.6667	0	0	0	0	0	0	0	50	4	1	C82.5	61	0	0	0	0	0	0	0	0	0	0	0	0	0	1	0
393	73.3333	50	66.6667	83.3333	100	55.5556	0	66.6667	0	0	0	0	0	0	33.3333	93.3333	50				33.3333	0	33.3333	0	0	0					4	0		56	0	1	0	0	0	0	0	1	1	0	0	0	0	0	0
394	93.3333	16.6667	91.6667	100	100	11.1111	0	33.3333	33.3333	33.3333	0	0	0	0	66.6667																4	0		65	0	0	0	0	0	0	0	1	0	0	0	0	0	0	1
395	86.6667	100	66.6667	83.3333	83.3333	33.3333	0	66.6667	0	33.3333	0	0	33.3333	0	50	86.6667	100	75	83.3333	100	33.3333	0	16.6667	0	33.3333	0	0	0	0	66.6667	4	0		73	0	0	0	0	0	0	0	0	0	0	0	0	0	1	0
396	60	66.6667	50	16.6667	33.3333	77.7778	0	50	0	0	33.3333	100	33.3333	0	0	26.6667	50	50	33.3333	33.3333	55.5556	0	33.3333	33.3333	0	0	33.3333	0	0	50	4	0		75	0	0	0	0	0	0	0	0	1	0	0	0	0	0	0
397	100	83.3333	91.6667	100	100	11.1111	0	50	0	33.3333	0	0	33.3333	0	75	100	100	100	100	100	0	0	16.6667	0	33.3333	0	0	33.3333	0	83.3333	4	0		63	0	0	0	0	0	0	0	0	0	0	0	0	0	1	0
398	20	0	100	66.6667	83.3333	55.5556	0	100	0	0	33.3333	0	33.3333	0	33.3333	33.3333	16.6667	91.6667	100	66.6667	33.3333	0	33.3333	0	0	0	0	33.3333	0	33.3333	4	0		63	0	0	0	0	0	0	0	0	0	0	0	0	0	1	0
399	93.3333	100	83.3333	100	100	11.1111	50	0	0	33.3333	100	0	0	0	83.3333	93.3333	66.6667	91.6667	100	100	33.3333	66.6667	0	0	66.6667	66.6667	0	0	33.3333	66.6667	4	0		64	0	0	0	1	0	0	0	0	0	0	0	0	0	0	0
400	100	0	83.3333	83.3333	0	88.8889	33.3333	66.6667	0	0	100	100	0	0	25	46.6667	16.6667	91.6667	83.3333	33.3333	88.8889	66.6667	66.6667	0	33.3333	100	33.3333	0	0	16.6667	4	1	C25.9	69	0	0	1	0	0	0	0	0	0	0	0	0	0	0	0
401	100	83.3333	100	100	100	11.1111	0	33.3333	0	33.3333	0	0	0	0	100	100	100	100	100	100	11.1111	0	16.6667	0	33.3333	0	0	0	0	100	4	1	C43.9	78	0	0	0	0	0	0	0	0	0	0	0	0	0	1	0
402	40	0	50	0	50	100	33.3333	66.6667	66.6667	100	66.6667	33.3333	66.6667	0	25	60	33.3333	50	16.6667	83.3333	66.6667	33.3333	100	33.3333	100	33.3333	66.6667	66.6667	0	25	4	1	C18.2	47	0	0	0	0	0	0	0	0	0	0	0	0	0	1	0
403	40	100	91.6667	100	100	55.5556	16.6667	33.3333	66.6667	66.6667	33.3333	0	0	0	58.3333	33.3333	0	75	66.6667	16.6667	88.8889	16.6667	16.6667	100	0	0	0	0	66.6667	33.3333	4	1	C91.0	62	0	0	0	0	0	0	0	0	1	0	0	0	0	0	0
404	86.6667	50	75	100	100	33.3333	0	50	0	0	0	0	0	0	58.3333	86.6667	83.3333	91.6667	100	100	33.3333	0	16.6667	0	0	0	0	0	0	66.6667	4	0		60	1	0	0	0	0	0	0	0	1	0	0	0	0	0	0
405	100	100	75	83.3333	100	33.3333	16.6667	0	33.3333	33.3333	0	0	0	0	66.6667	100	66.6667	33.3333	100	100	33.3333	16.6667	0	33.3333	33.3333	33.3333	0	0	0	0	4	1	C78.0	67	0	0	0	0	0	0	0	1	0	0	0	0	0	0	0
406	86.6667	83.3333	66.6667	66.6667	83.3333	33.3333	0	0	33.3333	0	0	0	0	0	50	86.6667	100	100	100	100	33.3333	0	0	33.3333	33.3333	0	0	0	33.3333	66.6667	4	1	C34.9	70	0	0	0	0	0	0	0	0	1	0	0	0	0	0	1
407	60	33.3333	83.3333	100	83.3333	66.6667	0	33.3333	66.6667	0	66.6667	0	33.3333	0	50	86.6667	33.3333	66.6667	100	83.3333	33.3333	0	0	66.6667	0	100	0	0	0	58.3333	4	1	C92.2	72	1	0	0	0	0	0	1	0	0	0	0	0	0	0	0
408	80	33.3333	66.6667	83.3333	66.6667	66.6667	16.6667	16.6667	66.6667	100	66.6667	0	100	0	41.6667	100	83.3333	91.6667	100	100	11.1111	0	0	33.3333	100	0	0	66.6667	0	75	4	1	C34.9	74	0	0	0	0	0	0	0	1	0	0	0	0	1	0	0
409	53.3333	66.6667	83.3333	83.3333	100	44.4444	16.6667	16.6667	66.6667	33.3333	0	33.3333	0	0	33.3333	13.3333	0	41.6667	33.3333	0	100	33.3333	83.3333	100	0	66.6667	0	0	0	0	4	1	C18.2	66	0	0	0	0	0	0	0	0	1	0	0	0	0	0	0
410	73.3333	100	75	100	100	33.3333	0	0	33.3333	33.3333	0	0	33.3333	33.3333	50	66.6667	66.6667	75	100	66.6667	55.5556	0	33.3333	33.3333	66.6667	0	0	33.3333	33.3333	66.6667	4	1	C74.9	63	0	0	0	0	0	0	1	1	0	0	0	0	0	0	1
411	73.3333	50	33.3333	66.6667	100	44.4444	0	50	33.3333	100	0	0	0	0	41.6667	73.3333	83.3333	41.6667	50	100	33.3333	0	50	33.3333	66.6667	0	0	0	0	83.3333	4	1	C64.9	71	0	0	0	0	0	0	0	0	1	0	0	0	0	0	0
412	80	66.6667	75	100	100	44.4444	0	33.3333		66.6667	0	0	66.6667	0	100																4	1	C59.9	70	0	0	0	0	0	0	0	0	0	0	0	0	0	0	0
413	80	100	58.3333	66.6667	16.6667	77.7778	33.3333	66.6667	33.3333	66.6667	100	0	100	0	58.3333	80	83.3333	58.3333	83.3333	33.3333	77.7778	33.3333	83.3333	66.6667	0	66.6667	0	100	0	50	4	1	C61.9	68	0	0	1	0	0	0	0	0	0	0	0	0	0	0	0
414	53.3333	50	91.6667	83.3333	66.6667	33.3333	33.3333	33.3333	33.3333	0	0	0	0	33.3333	75	66.6667	66.6667	83.3333	83.3333	66.6667	44.4444	83.3333	50	0	0	0	0	0	33.3333	58.3333	4	1	C34.9	62	0	0	1	1	0	0	0	0	0	0	0	0	0	0	0
415	86.6667	66.6667	75	100	100	33.3333	16.6667	16.6667	33.3333	33.3333	33.3333	0	33.3333	0	50	86.6667	33.3333	100	83.3333	83.3333	33.3333	16.6667	16.6667	33.3333	33.3333	66.6667	0	0	0	33.3333	4	0		70	0	0	0	0	0	0	0	0	0	0	0	0	0	0	0
416	86.6667	66.6667	75	83.3333	100	66.6667	0	66.6667	0	66.6667	66.6667	66.6667	0	0	41.6667	80	66.6667	75	83.3333	100	88.8889	0	83.3333	0	66.6667	100	66.6667	0	0	33.3333	4	1	C92.2	80	0	0	0	0	0	0	0	0	0	0	0	0	0	0	0
417	100	0	75	66.6667	100	100	0	100	0	33.3333	100	33.3333	66.6667	0	50																4	1	C15.9	80	0	0	1	0	0	0	0	1	0	0	0	0	0	0	0
418	73.3333	66.6667	83.3333	66.6667	100	66.6667	0	0	66.6667	66.6667	0	0	0	0	66.6667	100	100	91.6667	100	100	22.2222	0	0	0	33.3333	0	0	0	0	91.6667	4	0		71	0	0	0	0	1	0	0	0	0	0	0	0	0	0	0
419	100	100	50	83.3333	83.3333	0	0	16.6667	0	33.3333	0	0	0	0	66.6667	100	100	66.6667	83.3333	100	11.1111	16.6667	0	0	100	0	0	33.3333	0	83.3333	4	0		72	0	0	0	0	0	0	0	0	0	0	0	0	0	1	0
420	86.6667	100	83.3333	83.3333	100	22.2222	0	0	0	66.6667	0	0	0	0	83.3333																4	0		72	0	0	0	0	0	0	1	0	0	0	0	0	0	0	0
421	73.3333	100	100	83.3333	100	33.3333	0	0	33.3333	0	0	0	0	0	75	66.6667	100	100	83.3333	100	22.2222	0	0	33.3333	0	0	0	0	0	83.3333	4	0		88	0	0	0	0	0	0	0	0	0	0	0	0	0	0	0
422	86.6667	100	100	83.3333	100	33.3333	33.3333	16.6667	0	0	33.3333	0	33.3333	33.3333	50	100	100	100	83.3333	100	11.1111	33.3333	16.6667	0	0	0	0	0	33.3333	16.6667	4	1	C25.9	67	0	0	0	0	0	0	0	0	0	0	0	0	0	0	0
423	73.3333	100	100	100	100	33.3333	0	16.6667	0	0	33.3333	0	0	0	83.3333	60	66.6667	100	83.3333	100	33.3333	0	0	0	0	33.3333	0	0	0	83.3333	4	0		82	0	1	0	0	0	0	0	1	0	0	0	0	0	0	0
424	33.3333	0	33.3333	16.6667	0	66.6667	33.3333	100	33.3333	33.3333	66.6667	66.6667	0	100	25	26.6667	0	25	16.6667	16.6667	77.7778	33.3333	100	33.3333		66.6667	66.6667	0	100	16.6667	4	0		76	0	1	1	0	0	0	0	0	0	0	0	0	0	0	0
425	73.3333	0	58.3333	66.6667	66.6667	44.4444	0	100	33.3333	100	0	0	0	0	25																4	0		68	0	0	0	0	0	0	0	0	0	0	0	0	0	0	1
426	60	33.3333	100	33.3333	50	55.5556	0	0	33.3333	0	66.6667	33.3333	0	0	66.6667	73.3333	66.6667	100	83.3333	100	66.6667	0	16.6667	0	0	100	33.3333	0	0	75	4	1	C18.9	78	0	0	0	0	0	0	1	0	0	0	0	0	0	0	0
427	60	33.3333	91.6667	100	100	77.7778	50	16.6667	66.6667	0	100	0	0	0	16.6667	40	16.6667	66.6667	83.3333	100	100	0	0	33.3333	0	66.6667	0	33.3333	0	33.3333	4	0		82	0	0	1	0	0	0	0	0	0	0	0	0	0	0	0
428	80	83.3333	100	100	100	11.1111	0	66.6667	0	0	0	0	0	0	50	73.3333	83.3333	100	100	100	55.5556	33.3333	33.3333	0	0	0	0	33.3333	33.3333	50	4	1	C74.9	73	0	0	1	0	0	0	0	0	0	0	0	0	0	0	0
429	66.6667	100	50	100	66.6667	55.5556	0	66.6667	66.6667	66.6667	0	66.6667	0	0	66.6667																4	0		70	0	0	0	0	1	0	0	0	0	0	0	0	0	0	0
430	53.3333	33.3333	75	66.6667	66.6667	66.6667	0	66.6667	0	66.6667	66.6667	0	0	0	33.3333	80	100	100	100	100	11.1111	0	33.3333	0	33.3333	33.3333	0	0	0	100	4	0		83	0	0	0	0	1	0	1	0	0	0	0	0	0	0	0
431	100	100	83.3333	83.3333	100	33.3333	33.3333	0	33.3333	0	33.3333	33.3333	33.3333	0	83.3333	86.6667	83.3333	75	83.3333	83.3333	33.3333	33.3333	16.6667	33.3333	33.3333	33.3333	33.3333	0	0	66.6667	4	0		79	0	0	0	0	0	0	0	0	0	0	0	0	0	0	0
432	100	100	75	100	100	0	0	0	0	0	0	0	0	0	91.6667	100	100	75	100	100	0	0	0	0	0	0	0	0	0	83.3333	4	1	C64.9	46	0	0	0	0	0	0	0	0	0	0	0	0	0	1	0
433	100	100	83.3333	100	100	0	0	50	0	33.3333	0	0	0	0	83.3333	100	83.3333	83.3333	100	100	0	0	50	0	33.3333	0	0	0	0	83.3333	4	1	C83.0D	68	0	0	0	0	0	0	0	1	0	0	0	0	0	0	0
434	40	33.3333	83.3333	66.6667	66.6667	88.8889	0	83.3333	100	33.3333	0	0	33.3333	0	50																4	0		62	1	0	0	0	0	0	0	1	1	0	0	0	0	0	0
435	100	33.3333	0	83.3333	33.3333	88.8889	16.6667	50	33.3333	100	33.3333	0	33.3333	33.3333	25																4	0		47	0	0	0	0	0	0	0	0	0	0	0	0	0	0	0
436	60	50	83.3333	100	83.3333	33.3333	0	33.3333	0	33.3333	0	0	0	0	41.6667	73.3333	66.6667	91.6667	100	83.3333	11.1111	0	33.3333	0	0	0	0	0	0	83.3333	4	0		61	0	0	1	0	0	0	0	1	0	0	0	0	0	0	0
437	66.6667		41.6667	33.3333	50	44.4444	16.6667	50	66.6667	66.6667	100	0	33.3333	0	33.3333	66.6667	83.3333	33.3333	16.6667	66.6667	55.5556	16.6667	66.6667	66.6667	66.6667	100	0	33.3333	0		4	0		72	0	0	0	0	0	0	0	0	0	0	0	0	0	0	1
438	93.3333	83.3333	100	83.3333	100	44.4444	16.6667	33.3333	0	100	0	0	0	0	83.3333	86.6667	83.3333	100	83.3333	100	44.4444	0	16.6667	33.3333	66.6667	0	0	0	0	83.3333	4	0		79	0	1	0	0	0	0	1	0	0	0	0	0	0	0	1
439	100	100	100	83.3333	100	0	0	0	0	33.3333	0	0	33.3333	0	100	93.3333	100	100	83.3333	100	11.1111	0	0	0	33.3333	33.3333	33.3333	0	0	83.3333	4	0		67	0	0	1	0	0	0	0	0	0	0	0	0	0	0	0
440	80	83.3333	66.6667	83.3333	100	55.5556	33.3333	66.6667	66.6667	33.3333	66.6667	0	0	0	66.6667	26.6667	16.6667	16.6667	33.3333	16.6667	77.7778	100	100	100	66.6667	100	100	100	66.6667	0	4	0		72	0	1	1	0	0	0	0	0	0	0	0	0	0	0	0
441	93.3333	66.6667	58.3333	100	66.6667	44.4444	33.3333	16.6667	66.6667	33.3333	0	0	100	0	58.3333																4	0		60	0	0	0	0	0	0	0	0	1	0	0	0	1	0	0
442	53.3333	66.6667	100	66.6667	100	55.5556	0	83.3333	66.6667	66.6667	100	0	0	0	50	33.3333	33.3333	100	66.6667	66.6667	44.4444	0	66.6667	66.6667	66.6667	33.3333	0	0	0	50	4	0		63	0	0	0	0	0	0	0	0	0	0	0	0	0	0	1
443	86.6667	66.6667	50	100	83.3333	55.5556	0	33.3333	0	0	33.3333	0	33.3333	0	41.6667	93.3333	100	91.6667	83.3333	100	44.4444	0	16.6667	0	0	0	0	33.3333	0	75	4	0		52	0	0	0	0	1	0	0	0	0	0	0	0	0	0	0
444	86.6667	83.3333	75	83.3333	100	22.2222	0	16.6667	33.3333	33.3333	33.3333	66.6667	0	0	83.3333	93.3333	83.3333	100	100	100	0	0	16.6667	33.3333	0	0	33.3333	0	0	75	4	0		67	0	0	0	0	0	0	0	0	1	0	0	0	0	0	0
445	100	33.3333	75	100	100	44.4444	0	66.6667	0	66.6667	0	0	0	0	33.3333	100	66.6667	91.6667	100	100	11.1111	0	33.3333	0	33.3333	0	0	33.3333	0	91.6667	4	1	C61.9	67	0	1	0	0	0	0	0	0	0	0	0	0	0	0	0
446	73.3333	66.6667	66.6667	66.6667	83.3333	77.7778	0	66.6667	0	0	0	0	100	33.3333	58.3333																4	0		63	0	0	0	0	0	0	0	0	0	0	0	0	0	1	0
447	73.3333	33.3333	75	100	66.6667	33.3333	0	0	33.3333	0	0	0	0	0	50																4	0		57	0	0	0	0	0	0	0	0	0	0	0	0	0	0	1
448	86.6667	0	66.6667	66.6667	66.6667	100	33.3333	100	33.3333	100	66.6667	0	0	0	25	66.6667	66.6667	91.6667	83.3333	100	66.6667	33.3333	33.3333	0	66.6667	66.6667	0	66.6667	0	58.3333	4	0		70	1	1	1	0	0	0	0	0	1	0	0	0	0	0	0
449	93.3333	100	83.3333	100	100	0	0	0	0	33.3333	0	0	0	0	66.6667																4	0		49	0	0	0	0	0	0	0	0	0	0	0	0	0	1	0
450	60	0	25	100	66.6667	100	16.6667	16.6667	66.6667	0	66.6667	0	33.3333	0	33.3333	100	100	100	100	100	11.1111	0	0	0	33.3333	0	0	0	0	83.3333	4	0		69	0	0	0	0	0	0	0	0	0	0	0	0	0	0	0
451	86.6667	66.6667	83.3333	83.3333	100	66.6667	66.6667	16.6667	0	0	0	0	0	0	33.3333	100	100	91.6667	83.3333	100	11.1111	0	16.6667	0	0	0	0	0	0	83.3333	4	0		58	0	0	0	0	0	0	0	0	0	0	0	0	0	0	1
452	46.6667	16.6667	91.6667	33.3333	50	88.8889	0	0	33.3333	0	100	0	0	0	50	46.6667	0	100	33.3333	66.6667	100	0	66.6667	66.6667	0	66.6667	0	0	0	50	4	0		69	0	0	0	0	1	0	0	0	0	0	0	0	0	0	0
453	66.6667	83.3333	91.6667	83.3333	100	22.2222	0	16.6667	0	0	0	0	0	0	66.6667	86.6667	83.3333	91.6667	83.3333	100	33.3333	0	33.3333	0	33.3333	0	0	0	0	75	4	0		72	0	0	0	0	0	0	0	0	0	0	0	0	0	0	1
454	53.3333	33.3333	25	33.3333	50	88.8889	33.3333	83.3333	33.3333	100	66.6667	66.6667	33.3333	0	25																4	0		54	0	0	1	0	0	0	0	0	0	0	0	0	0	0	0
455	73.3333	50	83.3333	66.6667	66.6667	77.7778	0	33.3333	0	33.3333	0	0	0	0	58.3333	80	83.3333	91.6667	66.6667	66.6667	50	0	0	0	33.3333	0	0	0	0	58.3333	4	0		62	0	0	0	0	0	0	0	1	0	0	0	0	0	0	0
456	20	33.3333	58.3333	100	66.6667	77.7778	66.6667	100	33.3333	66.6667	100	0	66.6667	66.6667	16.6667	13.3333	0	83.3333	100	83.3333	55.5556	0	100	33.3333	33.3333	33.3333	33.3333	33.3333	100	33.3333	4	0		60	0	0	0	0	0	0	0	0	0	0	0	0	0	0	0
457	93.3333	83.3333	75	100	66.6667	33.3333	0	0	0	0	33.3333	0	0	0	66.6667	86.6667	66.6667	75	83.3333	100	55.5556	0	0	0	33.3333	33.3333	0	0	0	75	4	0		64	0	0	0	0	0	0	1	1	0	0	0	0	0	0	0
458	26.6667	66.6667	83.3333	83.3333	83.3333	66.6667	0	66.6667	33.3333	66.6667	33.3333	33.3333	33.3333	33.3333	50	33.3333	50	100	100	83.3333	44.4444	0	66.6667	33.3333	66.6667	0	66.6667	0	0	75	4	0		79	0	0	0	0	0	1	0	0	0	0	0	0	0	0	1
459	53.3333	66.6667	100	100	83.3333	22.2222	16.6667	33.3333	0	0	0	0	0	0	66.6667	73.3333	66.6667	100	100	100	33.3333	33.3333	33.3333	0	0	66.6667	33.3333	0	0	83.3333	4	0		73	0	0	0	0	0	0	0	0	0	0	0	0	0	0	0
460	100	66.6667	41.6667	83.3333	100	22.2222	0	16.6667	0	33.3333	33.3333	33.3333	0	0	75	86.6667	83.3333	75	83.3333	100	33.3333	0	16.6667	0	0	0	33.3333	0	0	66.6667	4	0		49	0	0	1	0	0	0	0	0	0	0	0	0	0	0	1
461	60	50	66.6667	83.3333	66.6667	66.6667	0	66.6667	66.6667	0	0	0	0	0	50	73.3333	50	91.6667	83.3333	83.3333	33.3333	16.6667	50	66.6667	0	33.3333	33.3333	0	0	58.3333	4	0		76	0	0	0	0	0	0	0	0	0	0	0	0	0	0	0
462	86.6667	66.6667	91.6667	83.3333	100	33.3333	0	16.6667	33.3333	33.3333	66.6667	0	0	0	66.6667	86.6667	100	91.6667	83.3333	100	33.3333	0	0	33.3333	66.6667	0	0	0	0	83.3333	4	0		67	0	0	1	1	0	0	0	0	0	0	0	0	0	0	0
463	100	100	66.6667	83.3333	83.3333	33.3333	0	33.3333	0	66.6667	0	0	0	0	66.6667	46.6667	33.3333	58.3333	50	50	55.5556	16.6667	83.3333	33.3333	100	33.3333	33.3333	0	0	50	4	1	C22.1	63	0	0	0	0	0	0	0	0	0	0	0	0	0	0	1
464	16.6667	0	50	50	16.6667	100	0	83.3333	0	0	100	0	0	0	0	33.3333	0	91.6667	33.3333	100	66.6667	0	50	0	100	100	0	0	0	25	4	0		83	1	0	1	0	0	0	0	0	0	0	0	0	0	0	0
465	66.6667	33.3333	50	66.6667	83.3333	66.6667	0	16.6667	66.6667	66.6667	33.3333	0	0	0	33.3333	83.3333	83.3333	50	50	100	22.2222	0	0	33.3333	33.3333	33.3333	0	0	0	66.6667	4	0		62	0	1	0	0	0	0	0	0	0	0	0	0	0	0	1
466	100	100	75	100	83.3333	0	0	16.6667	0	0	0	0	0	0	75	100	83.3333	100	83.3333	100	22.2222	0	0	0	33.3333	0	0	0	0	100	4	1	C88.9	70	0	0	0	0	0	0	0	0	0	0	0	0	0	1	0
467	86.6667	100	83.3333	100	66.6667	44.4444	0	16.6667	0	33.3333	0	0	33.3333	0	75	86.6667	66.6667	91.6667	100	66.6667	44.4444	0	16.6667	0	33.3333	0	0	66.6667	0	66.6667	4	0		57	0	1	0	0	0	0	0	1	0	0	0	0	0	0	0
468	100	66.6667	100	100	100	33.3333	0	50	0	33.3333	33.3333	0	0	0	66.6667	86.6667	66.6667	91.6667	100	83.3333	44.4444	0	16.6667	0	33.3333	66.6667	0	0	66.6667	50	4	0		72	0	0	1	0	0	0	1	0	0	0	0	0	1	0	0
469	26.6667	0	83.3333	83.3333	50	100	0	100	0	0	0	33.3333	0	0	50	46.6667	66.6667	100	100	100	22.2222	0	16.6667	0	33.3333	0	0	0	0	83.3333	4	1	C90.0	67	0	0	1	0	0	0	0	0	1	0	0	0	0	0	0
470	40	33.3333	83.3333	83.3333	50	33.3333	0	0	66.6667	0	66.6667	0	0	0	83.3333	33.3333	100	66.6667	83.3333	33.3333	33.3333	0	0	66.6667	0	0	0	0	33.3333	50	4	1	C94.6	77	0	0	0	0	0	0	0	1	0	0	0	0	0	0	0
471	40	50	66.6667	66.6667	83.3333	66.6667	50	83.3333	33.3333	100	100	0	33.3333	0	33.3333																4	0		58	0	1	1	0	0	0	0	0	0	0	0	0	0	0	0
472	73.3333	33.3333	66.6667	100	100	55.5556	0	83.3333	0	100	0	0	0	0	16.6667																4	0		70	0	0	0	0	0	0	1	0	0	0	0	0	0	0	0
473	41.6667	66.6667	91.6667	83.3333	100	50	0	66.6667	66.6667	0	33.3333	33.3333	33.3333	0	41.6667	33.3333	0	91.6667	83.3333	66.6667	55.5556	0	33.3333	66.6667	33.3333	0	33.3333	33.3333	0	66.6667	4	0		77	0	0	1	0	0	0	0	0	0	0	0	0	0	0	0
474	86.6667	83.3333	100	100	100	11.1111	0	0	33.3333	0	0	0	0	0	58.3333	100	100	100	100	100	0	0	16.6667	0	0	0	0	33.3333	0	91.6667	4	0		66	0	0	1	0	0	0	0	0	0	0	0	0	0	0	1
475	46.6667	100	58.3333	66.6667	100	44.4444	0	33.3333	0	100	0	0	0	0	41.6667																4	0		49	0	0	0	0	0	0	0	0	0	0	0	0	0	1	0
476	86.6667	66.6667	50	66.6667	33.3333	33.3333	50	83.3333	66.6667	33.3333	33.3333	0	0	33.3333	0																4	0		51	0	0	0	0	0	0	0	0	0	0	0	0	0	0	0
477	100	100	100	83.3333	100	11.1111	0	0	0	0	0	0	0	0	83.3333	100	100	100	83.3333	100	11.1111	0	0	0	0	0	0	0	0	83.3333	4	0		76	0	1	0	0	0	0	0	1	0	0	0	0	0	0	0
478	60	83.3333	91.6667	83.3333	100	22.2222	16.6667	0	33.3333	0	0	0	0	0		73.3333	66.6667	83.3333	50	0	66.6667	50	50	33.3333	0	66.6667	0	0	0	8.33333	4	0		58	0	0	0	0	0	0	0	1	0	0	0	0	0	0	0
479	100	100	100	83.3333	100	11.1111	0	0	0	0	0	0	33.3333	0	75	100	100	100	83.3333	100	0	0	0	0	0	0	0	33.3333	0	75	4	0		68	0	0	1	0	0	1	0	0	0	0	0	0	0	0	0
480	100	100	100	100	100	0	0	0	33.3333	0	0	0	0	0	83.3333	100	100	91.6667	100	100	0	0	0	33.3333	0	0	0	0	0	83.3333	4	0		72	0	0	0	0	0	0	0	0	0	0	0	0	0	0	1
481	33.3333	33.3333	0	16.6667	33.3333	100	16.6667	100	66.6667	0	33.3333	0	0	0	16.6667	13.3333	33.3333	0	66.6667	16.6667	100	16.6667	83.3333	100	0	33.3333	0	0	0	16.6667	4	0		73	0	0	0	0	0	0	0	0	0	0	0	0	0	0	0
482	100	100	83.3333	83.3333	100	33.3333	16.6667	0	33.3333	33.3333	0	0	0	0	41.6667	66.6667	66.6667	83.3333	83.3333	100	33.3333	0	16.6667	0	0	0	0	0	0	50	4	0		79	0	0	0	0	0	0	1	0	0	0	0	0	0	0	0
483	26.6667	0	8.33333	50	16.6667	100	50	100	66.6667	100	100	0	66.6667	66.6667	8.33333	6.66667	0	8.33333	66.6667	0	100	33.3333	100	66.6667	100	100	0	33.3333	66.6667	33.3333	4	0		41	0	0	0	0	0	0	0	0	0	0	0	0	0	0	0
484	100	100	66.6667	83.3333	100	55.5556	16.6667	50	0	0	0	33.3333	33.3333	0	83.3333	100	100	91.6667	66.6667	100	44.4444	0	0	0	0	0	0	0	0	100	4	0		40	0	0	0	0	0	0	0	0	0	0	0	0	0	1	0
485	100	66.6667	50	50	66.6667	55.5556	16.6667	33.3333	0	66.6667	0	0	0	66.6667	33.3333																4	0		27	0	0	0	0	0	0	0	0	0	0	0	0	0	1	0
486	100	100	83.3333	66.6667	100	22.2222	0	0	0	33.3333	0	0	0	0	100	100	100	83.3333	66.6667	100	22.2222	0	0	0	33.3333	0	0	0	0	100	4	0		56	0	0	0	0	0	0	0	0	0	0	0	0	0	1	0
487	66.6667	66.6667	100	100	83.3333	55.5556	83.3333	0	0	0	100	0	0	0	33.3333	66.6667	66.6667	91.6667	100	83.3333	55.5556	33.3333	0	0	0	66.6667	0	0	0	41.6667	4	1	C45.0	70	0	0	1	0	0	0	0	1	0	0	0	0	0	0	0
488	73.3333	66.6667	66.6667	66.6667	66.6667	33.3333	0	33.3333	0	66.6667	0	0	0	0	58.3333	86.6667	66.6667	41.6667	66.6667	66.6667	33.3333	0	0	0	33.3333	0	0	0	0	66.6667	4	0		64	0	0	0	0	0	0	0	0	0	0	0	0	0	0	0
489	26.6667	0	75	100	33.3333	88.8889	0	83.3333	33.3333	33.3333	66.6667	100	0	100	25	20	0	75	66.6667	0	100	0	83.3333	33.3333	33.3333	100	0	66.6667	100	8.33333	4	0		61	0	0	1	0	1	0	0	0	0	0	0	0	0	0	0
490	100	100	100	100	100	22.2222	0	16.6667	0	0	0	0	0	0	66.6667																4	0		61	0	0	0	0	0	0	0	1	0	0	0	0	0	0	0
491	33.3333	16.6667	75	50	100	33.3333	50	50	100	0	0	0	0	0	50	46.6667	100	91.6667	50	100	11.1111	16.6667	50	0	0	0	0	0	0	75	4	0		62	0	0	1	0	0	0	0	0	0	0	0	0	0	0	0
492	73.3333	66.6667	41.6667	50	100	66.6667	0	50	0	100	33.3333	33.3333	0	0	58.3333	66.6667	66.6667	83.3333	66.6667	100	55.5556	0	33.3333	0	100	33.3333	33.3333	0	0	66.6667	4	0		77	0	0	1	0	0	0	0	0	0	0	0	0	0	0	0
493	86.6667	83.3333	83.3333	100	100	55.5556	33.3333	33.3333	0	66.6667	66.6667	0	0	0	50	93.3333	83.3333	91.6667	100	100	44.4444	0	16.6667	0	66.6667	0	0	0	0	83.3333	4	0		66	0	0	0	0	0	0	0	0	0	0	0	0	0	0	0
494	100	100	100	66.6667	83.3333	22.2222	0	33.3333	0	33.3333	0	0	33.3333	0	83.3333	93.3333	100	91.6667	100	100	22.2222	0	0	0	0	0	0	0	0	100	4	0		66	0	0	0	0	0	0	0	1	0	0	0	0	0	0	0
495	80	66.6667	75	66.6667	66.6667	66.6667	0	50	0	0	0	66.6667	66.6667	0	41.6667	86.6667	50	66.6667	83.3333	100	66.6667	0	50	0	0	0	66.6667	66.6667	0	75	4	0		57	0	1	0	0	1	0	0	0	0	0	0	0	1	0	0
496	66.6667	50	58.3333	50	83.3333	66.6667	0	16.6667	33.3333	66.6667	33.3333	0	0	0	50																4	0		78	0	1	0	1	0	0	0	0	0	0	0	0	0	0	0
497	33.3333	16.6667	58.3333	50	66.6667	100	0	16.6667	66.6667	66.6667	0	66.6667	33.3333	0	33.3333																4	1	C86.5	85	0	1	0	0	0	0	1	0	0	0	0	0	0	0	1
498	100		100	83.3333	100	22.2222	0	0	0	0	33.3333	0	0	0	66.6667	86.6667	100	100	83.3333	100	11.1111	0	0	0	33.3333	0	0	0	0	66.6667	4	0		84	0	0	0	0	0	0	0	0	0	0	0	0	1	0	0
499	100	66.6667	66.6667	83.3333	100	33.3333	0	50	0	0	0	0	0	0	75																4	0		58	0	0	0	0	0	0	0	0	1	0	0	0	0	0	0
500	53.3333	50	83.3333	66.6667	100	66.6667	0	33.3333	66.6667	100	66.6667	0	0	0	50	46.6667	66.6667	83.3333	66.6667	66.6667	66.6667	16.6667	50	33.3333	66.6667	33.3333	33.3333	0	0	33.3333	4	1	C18.2	78	0	0	0	0	0	0	1	0	0	0	0	0	0	0	0
501	100	100	66.6667	83.3333	100	33.3333	0	16.6667	33.3333	33.3333	0	0	0	0	50																4	0		51	0	0	0	0	0	0	0	1	0	0	0	0	0	0	0
502	100	100	100	100	100	0	0	0	0	0	0	0	0	0	83.3333	100	100	100	100	100	0	0	0	0	0	0	0	0	0	83.3333	4	0		67	0	0	1	0	0	0	0	0	0	0	0	0	0	0	0
503	46.6667	66.6667	50	50	66.6667	88.8889	0	33.3333	66.6667	0	0	0	66.6667	0	58.3333	40	16.6667	66.6667	66.6667	83.3333	66.6667	16.6667	16.6667	66.6667	0	33.3333	0	100	0	58.3333	4	0		70	0	0	0	0	0	0	0	0	0	0	0	0	0	0	1
504	80	66.6667	33.3333	16.6667	50	77.7778	33.3333	66.6667	66.6667	33.3333	33.3333	33.3333	33.3333	0	16.6667																4	0		66	0	1	1	0	0	0	0	0	0	0	0	0	0	0	0
505	100	83.3333	25	100	83.3333	33.3333	0	33.3333	0	66.6667	0	0	33.3333	0	41.6667	60	50	25	66.6667	66.6667	44.4444	16.6667	50	0	33.3333	0	0	33.3333	0	33.3333	4	0		42	1	1	0	0	0	0	0	0	0	0	0	0	0	0	1
506	60	66.6667	58.3333	50	83.3333	33.3333	66.6667	33.3333	33.3333	33.3333	66.6667	0	66.6667	100	33.3333	66.6667	33.3333	33.3333	33.3333	66.6667	100	66.6667	66.6667	33.3333	66.6667	100	33.3333	100	100	66.6667	4	0		52	0	0	1	1	0	1	0	0	0	0	0	0	0	0	0
507	86.6667	66.6667	83.3333	100	100	33.3333	16.6667	50	33.3333	0	33.3333	0	0	0	50	86.6667	100	100	83.3333	100	22.2222	0	0	33.3333	0	33.3333	0	0	0	83.3333	4	0		72	0	1	0	1	0	0	0	0	1	0	0	0	0	0	1
508	80	33.3333	83.3333	66.6667	50	77.7778	0	83.3333	33.3333	100	66.6667	66.6667	0	0	33.3333	46.6667	0	75	100	83.3333	55.5556	33.3333	83.3333	66.6667	33.3333	33.3333	0	33.3333	0	33.3333	4	0		41	0	0	0	0	0	0	0	0	1	0	0	0	0	0	0
509	60	33.3333	83.3333	83.3333	83.3333	55.5556	0	0	0	0	0	0	0	0	50	86.6667	33.3333	100	83.3333	100	33.3333	0	0	0	0	0	0	66.6667	0	66.6667	4	0		78	0	0	0	0	0	0	0	0	0	0	0	0	0	0	1
510	100	100	100	50	100	33.3333	0	0	0	0	0	0	0	33.3333	66.6667	100	100	66.6667	66.6667	83.3333	11.1111	0	0	0	33.3333	0	0	0	33.3333	83.3333	4	0		71	0	0	0	0	0	0	0	1	0	0	0	0	0	0	0
511	100	100	100	83.3333	100	0	0	16.6667	0	0	0	0	0	0	83.3333	100	100	100	83.3333	100	0	0	0	0	0	0	0	0	0	83.3333	4	0		76	0	0	0	0	0	0	0	0	0	0	0	0	0	0	0
512	100	100	83.3333	83.3333	100	0	0	0	0	0	0	0	0	0	91.6667	100	100	100	100	100	0	0	0	0	0	0	0	0	0	100	4	0		34	0	0	0	0	0	0	0	0	1	0	0	0	0	0	0
513	93.3333	100	83.3333	83.3333	100	11.1111	0	0	0	0	0	0	0	0	100	93.3333	100	91.6667	100	100	11.1111	0	0	0	0	0	0	0	0	100	4	0		77	0	0	0	0	0	0	1	0	0	0	0	0	0	0	0
514	86.6667	83.3333	58.3333	16.6667	66.6667	66.6667	16.6667	16.6667	33.3333	33.3333	0	66.6667	33.3333	0	75	66.6667	66.6667	58.3333	33.3333	66.6667	77.7778	16.6667	0	0	0	33.3333	33.3333	33.3333	0	66.6667	4	0		77	0	0	0	0	0	0	0	0	1	0	0	0	0	0	0
515	66.6667	66.6667	100	100	83.3333	33.3333	0	33.3333	0	66.6667	0	0	0	0	66.6667	66.6667	33.3333	50	50	66.6667	55.5556	16.6667	66.6667	33.3333	66.6667	66.6667	0	33.3333	33.3333	33.3333	4	0		71	0	0	0	0	0	0	1	0	0	0	0	0	0	0	0
516	93.3333	66.6667	83.3333	100	100	33.3333	33.3333	16.6667	0	0	66.6667	33.3333	0	0	16.6667	86.6667	50	66.6667	66.6667	100	33.3333	16.6667	0	33.3333	0	33.3333	0	0	0	91.6667	4	1	C18.9	60	0	0	0	0	0	0	0	0	0	0	0	0	0	0	1
517	100	100	91.6667	100	100	11.1111	0	0	0	0	33.3333	0	0	0	83.3333	100	100	91.6667	100	100	22.2222	16.6667	0	0	0	33.3333	0	0	0	91.6667	4	0		66	0	0	0	0	0	0	0	0	0	0	0	0	0	1	0
518	86.6667	50	50	66.6667	66.6667	33.3333	0	33.3333	0	0	66.6667	0	0	0	66.6667	100	100	83.3333	100	100	0	0	0	0	0	0	0	0	0	83.3333	4	0		58	0	0	1	1	0	0	0	0	0	0	0	0	0	0	0
519	100	100	66.6667	100	100	11.1111	0	0	0	0	0	33.3333	33.3333	0	58.3333	100	100	66.6667	100	100	0	0	0	0	0	0	33.3333	33.3333	0	58.3333	4	0		72	0	0	0	0	0	0	0	0	0	0	0	0	0	0	0
520	93.3333	66.6667	66.6667	50	33.3333	100	33.3333	66.6667	66.6667	100	0	33.3333	33.3333	33.3333	33.3333	93.3333	66.6667	91.6667	66.6667	66.6667	77.7778	0	33.3333	66.6667	33.3333	0	0	66.6667	66.6667	50	4	0		49	0	1	0	0	0	0	0	0	0	0	0	0	0	0	0
521	86.6667	100	91.6667	100	100	22.2222	0	0	33.3333	33.3333	0	0	0	0	66.6667	86.6667	66.6667	100	100	100	11.1111	0	0	33.3333	33.3333	0	0	0	0	83.3333	4	0		69	0	0	0	0	0	0	0	1	0	0	0	0	1	0	0
522	100	83.3333	41.6667	100	66.6667	44.4444	0	16.6667	0	33.3333	33.3333	0	100	0	66.6667	93.3333	83.3333	75	100	100	22.2222	0	16.6667	0	0	0	0	66.6667	0	91.6667	4	0		66	0	0	1	0	0	0	0	1	0	0	0	0	0	0	0
523	93.3333	100				0	0	0	66.6667	66.6667	0					86.6667	100	91.6667	83.3333	100	22.2222	0	0	33.3333	66.6667	0	0	0	0	83.3333	4	0		68	0	0	0	0	0	0	0	1	0	0	0	0	0	0	0
524	100	100	91.6667	83.3333	100	33.3333	0	66.6667	0	0	0	0	0	0	66.6667	100	100	58.3333	66.6667	100	33.3333	0	16.6667	33.3333	0	0	0	0	0	83.3333	4	0		42	0	1	0	0	0	0	0	0	0	0	0	0	0	0	0
525	100	100	66.6667	66.6667	83.3333	22.2222	0	16.6667	33.3333	66.6667	0	33.3333	0	0	66.6667	100	100	66.6667	83.3333	100	11.1111	0	0	33.3333	66.6667	0	33.3333	33.3333	0	83.3333	4	0		71	0	0	0	0	0	0	0	0	0	0	0	0	0	0	0
526	73.3333	66.6667	100	83.3333	100	33.3333	16.6667	16.6667	0	33.3333		66.6667	0	0	66.6667																4	0		86	0	0	0	0	0	0	0	1	0	0	0	0	0	0	1
527	66.6667	50	100	100	83.3333	33.3333	0	33.3333	0	33.3333	33.3333	0	0	0	58.3333	73.3333	66.6667	100	100	66.6667	33.3333	0	33.3333	0	33.3333	33.3333	0	0	0	41.6667	4	0		72	0	0	0	0	0	0	0	0	0	0	0	0	0	0	0
528	100	100	41.6667	66.6667	66.6667	33.3333	0	0	0	66.6667	33.3333	0	0	0	58.3333																4	0		41	0	1	1	0	0	0	0	0	0	0	0	0	0	1	0
529	46.6667	33.3333	83.3333	100	50	55.5556	0	66.6667	33.3333	33.3333	0	33.3333		0	58.3333	53.3333	33.3333	100	100	50	44.4444	0	66.6667	33.3333	33.3333	0	33.3333	0	0	58.3333	4	0		75	0	1	1	0	0	0	1	0	0	0	0	0	0	0	0
530	100	100	100	100	100	0	0	0	0	0	0	0	0	0	75	100	100	66.6667	83.3333	100	22.2222	0	0	0	33.3333	33.3333	0	0	33.3333	50	4	0		63	0	0	1	1	0	0	0	0	0	0	0	0	1	0	1
531	53.3333		75	66.6667	100	33.3333	0	33.3333	0	0	0	0	0	0	66.6667	93.3333	83.3333	58.3333	50	66.6667	55.5556	0	50	33.3333	0	0	0	0	0	66.6667	4	0		67	0	0	0	0	0	0	0	0	0	0	0	0	0	0	0
532	46.6667	50	83.3333	100	66.6667	77.7778	0	100	0	33.3333	33.3333	33.3333	0	33.3333	58.3333	66.6667	50	75	83.3333	100	44.4444	0	66.6667	66.6667	33.3333	33.3333	0	0	33.3333	66.6667	4	0		73	0	0	0	0	0	0	0	0	0	0	0	0	0	0	0
533	86.6667	66.6667	100	100	83.3333	22.2222	0	16.6667	0	33.3333	0	0	0	0	75	80	66.6667	75	66.6667	83.3333	33.3333	0	16.6667	33.3333	66.6667	33.3333	0	0	66.6667	75	4	0		65	0	0	0	0	0	0	0	0	0	0	0	0	1	0	1
534	100	100	58.3333	83.3333	100	22.2222	0	0	0	66.6667	0	66.6667	0	0	50	93.3333	100	66.6667	100	83.3333	11.1111	0	0	0	66.6667	0	33.3333	0	33.3333	66.6667	4	0		56	0	0	0	0	0	0	0	0	0	0	0	0	0	0	0
535	100	83.3333	75	100	66.6667	33.3333	0	16.6667	33.3333	33.3333	0	0	0	0	66.6667	100	83.3333	75	83.3333	83.3333	11.1111	0	0	33.3333	0	0	0	0	0	83.3333	4	0		70	0	0	0	0	0	0	0	0	0	0	0	0	0	0	0
536	80	66.6667	58.3333	50	66.6667	50	0	33.3333	33.3333	66.6667	100	0	0	0	33.3333																4	0		80	0	0	1	0	0	0	0	0	0	0	0	0	0	0	0
537	53.3333	33.3333	66.6667	16.6667	33.3333	100	33.3333	50	66.6667	0	33.3333	66.6667	66.6667	0	66.6667	40	33.3333	100	33.3333	33.3333	88.8889	33.3333	66.6667	100	0	33.3333	33.3333	66.6667	0	25	4	1	C91.1	52	0	0	0	0	0	0	0	0	0	0	0	0	0	1	0
538	75	66.6667	58.3333	66.6667	83.3333	33.3333	0	33.3333	0	0	0	0	0	0	25	80	66.6667	66.6667	66.6667	100	33.3333	0	0	0	0	0	0	0	0	41.6667	4	0		81	0	0	1	0	0	0	1	1	0	0	0	0	0	0	0
539	93.3333	100	100	100	100	11.1111	0	0	33.3333	0	0	0	0	0	83.3333	93.3333	100	100	100	100	22.2222	0	0	33.3333	0	0	0	0	0	66.6667	4	0		72	0	0	1	0	0	1	1	0	0	0	0	0	0	0	0
540	20	50	91.6667	83.3333	66.6667	55.5556	50	83.3333	66.6667	0	100	0	0	66.6667	66.6667																4	0		81	0	1	1	1	0	0	0	0	0	0	0	0	0	0	0
541	66.6667	83.3333	100	100	100	33.3333	0	0	33.3333	66.6667	66.6667	0	0	0	75	80	100	91.6667	83.3333	100	22.2222	0	16.6667	33.3333	0	66.6667	0	0	0	83.3333	4	0		71	0	0	0	0	0	0	1	0	0	0	0	0	0	0	0
542	93.3333	100	75	100	100	33.3333	16.6667	33.3333	0	0	33.3333	33.3333	0	0	83.3333	100	100	75	100	100	11.1111	0	16.6667	0	33.3333	0	33.3333	0	0	100	4	1	C25.0	70	0	0	1	0	0	0	0	0	0	0	0	0	1	0	0
543	86.6667	100	91.6667	100	100	22.2222	0	16.6667	0	0	0	0	0	33.3333	83.3333	73.3333	100	100	83.3333	100	22.2222	16.6667	0	0	0	0	0	0	66.6667	83.3333	4	0		74	0	0	0	0	0	0	0	0	0	0	0	0	0	0	1
544	80	100	91.6667	100	100	33.3333	0	16.6667	0	66.6667	0	33.3333	0	0	83.3333	80	66.6667	100	100	100	11.1111	0	16.6667	33.3333	33.3333	0	0	0	0	75	4	0		77	0	0	0	0	0	0	0	0	0	0	0	0	0	0	1
545	80	100	100	100	100	11.1111	0	0	0	0	0	0	0	0	100	93.3333	100	100	100	100	11.1111	0	0	0	0	0	0	0	0	100	4	0		72	0	1	1	0	0	0	1	0	0	0	0	0	1	0	0
546	60	0	100	100	83.3333	66.6667	16.6667	0	0	33.3333	100	0	0	0	50	93.3333	100	100	100	83.3333	11.1111	0	0	0	0	0	0	0	0	100	4	0		70	0	1	1	0	1	0	0	0	0	0	0	0	0	0	0
547	86.6667	66.6667	91.6667	100	100	22.2222	0	0	33.3333	0	0	0	0	0	83.3333	93.3333	83.3333	100	83.3333	100	0	0	0	0	0	0	0	0	0	91.6667	4	1	C22.0	78	0	0	0	0	0	1	0	0	0	0	0	0	0	0	1
548	80	66.6667	75	66.6667	100	55.5556	33.3333	33.3333	66.6667	66.6667	0	33.3333	33.3333	0	50			75	50	83.3333		0	33.3333				33.3333	0	33.3333	50	4	0		80	1	1	0	0	0	0	0	0	0	0	0	0	1	0	0
549	93.3333	100	91.6667	83.3333	100	0	0	0	0	0	0	0	0	0	100	93.3333	100	91.6667	83.3333	100	11.1111	0	0	0	33.3333	0	0	0	0	83.3333	4	0		62	1	0	0	0	0	0	0	0	0	0	0	0	0	1	0
550	66.6667	66.6667	66.6667	83.3333	66.6667	33.3333	0	33.3333	33.3333	33.3333	0	0	0	0	50	40	83.3333	66.6667	83.3333	100	33.3333	0	16.6667	33.3333	33.3333	0	0	0	0	41.6667	4	1	C34.8	74	0	0	0	0	0	0	0	0	0	0	0	0	0	0	1
551	46.6667		58.3333	83.3333	100	77.7778	0	50	33.3333	100	100	0	33.3333	0	41.6667	73.3333	66.6667	44.4444	66.6667	83.3333	66.6667	0	33.3333	33.3333	0	66.6667	0	0	0	66.6667	4	0		75	0	1	1	0	0	0	0	0	1	0	0	0	0	0	0
552	73.3333	33.3333	58.3333	33.3333	66.6667	55.5556	0	66.6667	33.3333	100	0	0	33.3333	0	50	66.6667	66.6667	50	16.6667	66.6667	33.3333	0	66.6667	33.3333	100	0	0	66.6667	0	66.6667	4	0		46	0	0	0	0	0	0	0	0	0	0	0	0	0	0	1
553	100	100	100	83.3333	100	0	0	0	0	0	0	0	0	0	100	100	100	100	100	100	0	0	0	0	0	0	0	0	0	100	4	0		72	0	0	0	0	0	0	0	0	0	0	0	0	0	0	1
554	86.6667	100	100	100	100	22.2222	0	0	33.3333	0	33.3333	0	0	33.3333	66.6667	80	66.6667	75	100	66.6667	33.3333	0	33.3333	66.6667	0	33.3333	0	0	0	66.6667	4	0		70	0	0	0	0	0	0	0	1	0	0	0	0	0	0	0
555	66.6667	33.3333	66.6667	83.3333	66.6667	77.7778	16.6667	83.3333	0	33.3333	0	33.3333	0	33.3333	50	86.6667	66.6667	50	66.6667	66.6667	55.5556	0	33.3333	0	100	0	66.6667	33.3333	33.3333	33.3333	4	0		45	0	0	0	0	0	0	0	1	1	0	0	0	0	0	0
556	86.6667	100	75	100	100	0	0	16.6667	0	33.3333	0	0	0	0	100	86.6667	100	66.6667	100	100	0	0	16.6667	0	0	0	0	0	0	66.6667	4	0		67	0	0	0	0	0	0	0	1	0	0	0	0	0	0	0
557	86.6667	66.6667	41.6667	66.6667	66.6667	66.6667	0	33.3333	33.3333	66.6667	33.3333	0	0	0	33.3333																4	0		64	0	0	1	0	0	0	0	0	0	0	0	0	0	0	0
558	40	16.6667	41.6667	83.3333	16.6667	77.7778	50	100	0	66.6667	100	0	0	0	0	26.6667	33.3333	33.3333	66.6667	16.6667	100	50	83.3333	0	100	100	66.6667	0	0	25	4	0		86	0	0	1	0	0	0	0	0	0	0	0	0	0	0	0
559	100	66.6667	100	83.3333	100	33.3333	0	33.3333	0	0	0	0	0	0	58.3333																4	0		58	0	0	0	0	0	0	0	1	0	1	0	0	0	0	0
560	60	33.3333	33.3333	33.3333	50	100	0	83.3333	0	0	33.3333	0	0	0	16.6667	66.6667	33.3333	33.3333	83.3333	66.6667	77.7778	0	66.6667	0	33.3333	0	0	0	33.3333	25	4	0		51	0	1	0	0	0	0	0	0	0	0	0	0	0	0	0
561	100	100	100	100	100	0	0	0	33.3333	0	0	0	0	0	100	100	100	100	100	100	0	0	0	0	0	0	0	0	0	100	4	0		55	0	0	1	0	0	0	0	0	0	0	0	0	0	0	0
562	46.6667	33.3333	58.3333	83.3333	83.3333	66.6667	0	33.3333	100	100	0	0	0	0	33.3333																4	1	C74.0	41	0	0	0	0	0	0	0	1	0	0	0	0	0	0	0
563	66.6667	83.3333	91.6667	100	100	55.5556	0	50	0	66.6667	0	33.3333	0	0	66.6667	40	0	58.3333	83.3333	0	100	83.3333	50	0	66.6667	100	100	100	0	16.6667	4	0		76	0	0	0	0	1	0	0	1	0	0	0	0	0	0	0
564	86.6667	66.6667	83.3333	66.6667	100	33.3333	0	0	33.3333	33.3333	66.6667	100	66.6667	0	58.3333	73.3333	83.3333	75	66.6667	100	33.3333	0	0	0	0	0	33.3333	33.3333	0	75	4	0		83	0	0	1	0	0	0	0	0	0	0	0	0	0	0	0
565	66.6667	100	75	100	100	22.2222	0	33.3333	0	0	66.6667	0	66.6667	0	66.6667	66.6667	100	75	100	100	22.2222	0	33.3333	0	0	66.6667	0	66.6667	0	66.6667	4	0		79	0	0	1	0	0	0	0	0	0	0	0	0	0	0	0
566	93.3333	100	91.6667	100	100	22.2222	0	0	0	0	0	0	33.3333	0	100	93.3333	66.6667	100	100	100	22.2222	0	16.6667	0	0	0	0	0	0	91.6667	4	0		58	0	0	0	0	0	0	0	1	0	0	0	0	0	0	0
567	93.3333	0	58.3333	50	66.6667	77.7778	83.3333	0	33.3333	66.6667	100	0	33.3333	0	16.6667	93.3333	83.3333	91.6667	83.3333	83.3333	33.3333	0	16.6667	0	0	66.6667	0	33.3333	0	66.6667	4	0		56	0	0	1	1	0	0	0	0	0	0	0	0	0	0	0
568	73.3333	0	58.3333	33.3333	33.3333	100	50	83.3333	66.6667	100	100	100	33.3333	0	33.3333	66.6667	33.3333	75	66.6667	33.3333	66.6667	16.6667	66.6667	33.3333	33.3333	33.3333	66.6667	0	0	41.6667	4	0		64	0	0	0	0	0	0	0	0	0	0	0	0	0	0	0
569	100	100	100	100	100	0	0	0	0	0	0	33.3333	0	0	83.3333	93.3333	100	100	100	100	0	0	0	0	0	0	0	0	0	66.6667	4	0		65	0	0	0	0	0	0	0	0	0	0	0	0	0	0	0
570	80	83.3333	58.3333	66.6667	66.6667	44.4444	0	33.3333	0	33.3333	0	66.6667	0	0	50	80	66.6667	58.3333	50	66.6667	44.4444	0	16.6667	0	33.3333	0	66.6667	0	0	66.6667	4	0		78	0	0	1	0	0	0	0	0	0	0	0	0	0	0	0
571	93.3333	83.3333	83.3333	83.3333	83.3333	33.3333	16.6667	0	33.3333	33.3333	33.3333	33.3333	0	0	83.3333	86.6667	100	100	83.3333	100	33.3333	0	0	33.3333	0	33.3333	0	0	0	83.3333	4	0		75	0	0	1	0	0	1	0	0	1	0	0	0	0	0	0
572	93.3333	66.6667	100	100	100	33.3333	16.6667	0	0	0	33.3333	0	0	0	83.3333	93.3333	100	100	100	100	22.2222	0	0	0	0	33.3333	0	0	0	83.3333	4	0		66	0	0	0	0	0	0	0	0	0	0	0	0	0	0	0
573	93.3333	100	100	100	100	0	0	33.3333	0	0	0	0	0	0	83.3333	93.3333	100	100	100	100	0	0	0	0	0	0	0	0	0	83.3333	4	0		65	0	0	0	0	0	0	0	1	0	0	0	0	0	0	0
574	80	33.3333	58.3333	100	100	55.5556	0	16.6667	33.3333	66.6667	100	0	33.3333	0	25	60	16.6667	66.6667	100	100	77.7778	16.6667	33.3333	33.3333	100	100	0	66.6667	0	41.6667	4	1	C78.7	71	0	0	0	0	0	0	0	1	0	0	0	0	0	0	1
575	100	100	91.6667	100	100	33.3333	0	50	0	100	0	0	0	0	50																4	0		73	0	0	0	0	0	0	0	0	1	0	0	0	0	0	0
576	73.3333	100	41.6667	100	50	88.8889	0	50	0	100	0	0	0	0	33.3333	93.3333	100	66.6667	100	50	55.5556	0	50	0	66.6667	0	0	0	0	41.6667	4	0		69	0	0	0	0	0	0	0	0	1	0	0	0	0	0	0
577	53.3333	33.3333	33.3333	50	66.6667	77.7778	0	100	0	66.6667	66.6667	0	33.3333	33.3333	50	46.6667	33.3333	66.6667	66.6667	83.3333	66.6667	16.6667	33.3333	33.3333	100	66.6667	0	0	33.3333	50	4	0		61	0	0	0	0	0	0	0	0	1	0	0	0	0	0	0
578	86.6667	100	100	100	100	0	0	0	0	0	0	0	0	0	100	80	100	100	100	100	0	0	0	33.3333	0	0	0	0	0	83.3333	4	0		64	0	0	0	0	0	0	0	0	0	0	0	0	0	0	1
579	66.6667	100	100	100	100	22.2222	0	0	0	0	0	0	0	0	83.3333	66.6667	100	100	100	100	22.2222	0	0	0	0	0	0	0	0	83.3333	4	0		91	0	0	0	0	0	0	1	0	0	0	0	0	0	0	0
580	46.6667	100	41.6667	50	16.6667	88.8889	0	83.3333	100	0	100	0	0	0	41.6667	55.5556	66.6667	91.6667	66.6667	83.3333	44.4444	0	0	33.3333	0	66.6667	0	33.3333	0	100	4	0		76	0	0	0	0	0	0	0	0	0	0	0	0	0	0	1
581	80	100	83.3333	100	100	55.5556	0	0	66.6667	0	0	0	0	0	66.6667	93.3333	100	100	100	100	22.2222	0	0	0	33.3333	0	0	0	0	83.3333	4	0		60	0	0	0	0	0	0	0	1	0	0	0	0	0	0	0
582	93.3333	100	91.6667	83.3333	100	22.2222	0	16.6667	0	33.3333	0	0	0	33.3333	83.3333	93.3333	100	66.6667	83.3333	100	33.3333	0	16.6667	0	0	0	0	0	66.6667	58.3333	4	1	C25.9	75	0	0	1	0	0	0	0	0	0	0	0	0	0	0	0
583	100	66.6667	75	83.3333	66.6667	33.3333	0	0	0	33.3333	33.3333	33.3333	0	0	83.3333	93.3333	100	75	66.6667	66.6667	33.3333	0	0	0	0	0	0	33.3333	0	83.3333	4	0		61	0	0	1	0	0	0	0	0	0	0	0	0	0	0	0
584	73.3333	66.6667	25	66.6667	83.3333	33.3333	16.6667	33.3333	33.3333	33.3333	33.3333	33.3333	33.3333	0	66.6667	73.3333	66.6667	66.6667	83.3333	100	33.3333	16.6667	33.3333	33.3333	0	33.3333	0	33.3333	0	58.3333	4	0		75	0	0	1	0	0	0	0	1	0	0	0	0	0	0	0
585	93.3333	100	100	66.6667	100	22.2222	0	0	33.3333	0	0	0	0	66.6667	83.3333	100	100	83.3333	83.3333	100	33.3333	0	0	0	0	0	0	0	33.3333	83.3333	4	0		62	0	0	1	0	0	0	0	0	0	0	0	0	0	0	0
586	46.6667	33.3333	83.3333	83.3333	50	33.3333	0	50	100	0	66.6667	33.3333	0	33.3333	58.3333	46.6667	33.3333	75	83.3333	100	33.3333	0	50	100	0	33.3333	33.3333	0	0	50	4	0		78	0	0	0	0	0	0	0	0	0	0	0	0	0	0	1
587	100	66.6667	50	83.3333	83.3333	11.1111	0	50	0	33.3333	100	0	0	0	16.6667	66.6667	0	41.6667	66.6667	33.3333	44.4444	0	66.6667	0	66.6667	100	100	0	0	0	4	1	C16.8	64	0	0	1	0	0	0	0	0	0	0	0	0	0	0	0
588	73.3333	100	91.6667	83.3333	100	55.5556	0	66.6667	0	33.3333	0	0	0	0	50	73.3333	100	91.6667	66.6667	100	33.3333	0	66.6667	0	33.3333	0	33.3333	0	0	66.6667	4	0		77	0	0	0	0	0	0	0	0	0	0	0	0	0	0	1
589	26.6667	0	83.3333	83.3333	100	66.6667	0	83.3333	0	0	0	0	0	0	50	26.6667	0	91.6667	83.3333	83.3333	55.5556	0	66.6667	0	0	0	0	0	0	33.3333	4	0		73	0	0	0	0	0	0	1	0	0	0	0	0	0	0	0
590	100	66.6667	83.3333	83.3333	66.6667	44.4444	16.6667	50	33.3333	33.3333	33.3333	0	0	0	41.6667																4	1	C25.9	65	0	0	0	0	0	1	0	0	0	0	0	0	0	0	0
591	100	100	91.6667	100	100	11.1111	0	0	0	33.3333	0	0	0	0	83.3333	100	100	100	100	100	11.1111	0	16.6667	0	0	0	0	0	0	83.3333	4	0		53	0	0	0	0	0	0	0	0	0	0	0	0	0	1	0
592	66.6667	100	75	100	100	44.4444	0	16.6667	0	33.3333	33.3333	0	0	0	58.3333	73.3333	100	83.3333	83.3333	100	55.5556	0	16.6667	0		33.3333	0	0	0	75	4	0		77	0	0	1	0	0	0	0	0	0	0	0	0	0	0	0
593	80	66.6667	0	0	33.3333	88.8889	0	66.6667	0	100	0	100	0	33.3333	50	66.6667	66.6667	50	33.3333	33.3333	66.6667	0	83.3333	0	100	0	33.3333	0	100	50	4	0		47	0	0	1	0	0	1	0	0	0	0	0	0	0	0	0
594	13.3333	33.3333	58.3333	50	100	66.6667	33.3333	100	33.3333	33.3333	0	33.3333	100	0	33.3333																4	0		79	0	0	0	0	0	0	0	1	0	0	1	0	0	0	0
595	100	66.6667	75	83.3333	83.3333	77.7778	0	16.6667	33.3333	0	0	0	0	0	33.3333	86.6667	100	83.3333	83.3333	100	33.3333	0	0	33.3333	0	0	0	0	0	50	4	0		74	0	0	0	0	0	0	1	0	0	0	0	0	0	0	1
596	80	83.3333	66.6667	100	83.3333	11.1111	0	50	0	0	0	0	0	0	66.6667	80	83.3333	83.3333	100	100	33.3333	0	33.3333	0	33.3333	0	0	0	0	83.3333	4	0		65	0	0	0	0	0	0	0	0	0	0	0	0	0	0	0
597	33.3333	50	100	100	100	88.8889	16.6667	50	66.6667	33.3333	33.3333	0	66.6667	33.3333	33.3333																4	0		44	0	0	0	0	0	0	0	0	0	0	0	0	0	0	0
598	60	16.6667	58.3333	33.3333	66.6667	100	16.6667	66.6667	33.3333	33.3333	33.3333	33.3333	66.6667	0	58.3333	53.3333	16.6667	66.6667	33.3333	100	88.8889	16.6667	66.6667	0	33.3333	0	0	66.6667	0	41.6667	4	0		47	0	1	1	0	0	0	0	0	0	0	0	0	0	0	0
599	86.6667	66.6667	58.3333	50	50	33.3333	16.6667	0	33.3333	33.3333	33.3333	0	0	0	50	6.66667	0	16.6667	0	16.6667	66.6667	16.6667	100	33.3333	100	66.6667	100	0	33.3333	16.6667	4	1	C43.5	73	0	0	0	0	0	0	0	0	0	0	0	0	0	1	0
600	93.3333	100	91.6667	83.3333	100	11.1111	0	0	33.3333	0	0	0	0	0	83.3333	86.6667	100	83.3333	100	100	22.2222	0	0	33.3333	0	0	0	33.3333	0	91.6667	4	0		60	0	0	0	0	0	0	0	0	0	0	0	0	0	0	1
601	20	16.6667	58.3333	50	66.6667	55.5556	0	100	66.6667	100	0	0	0	0	66.6667	33.3333	50	83.3333	66.6667	100	44.4444	0	66.6667	66.6667	100	33.3333	33.3333	0	0	33.3333	4	0		65	0	0	0	0	0	0	0	1	0	0	0	0	0	0	0
602	100	33.3333	58.3333	100	100	55.5556	50	66.6667	33.3333	0	33.3333	0	33.3333	0	50																4	0		60	0	0	0	0	0	1	0	0	0	0	0	0	0	0	0
603	100	100	75	100	100	33.3333	16.6667	16.6667	0	0	33.3333	0	33.3333	0	75	100	66.6667	75	83.3333	100	44.4444	0	66.6667	0	33.3333	66.6667	0	33.3333	0	50	4	0		52	0	0	1	0	0	1	0	0	0	0	0	0	0	0	0
604	33.3333	0	50	50	50	77.7778	33.3333	100	66.6667	66.6667	66.6667	66.6667	33.3333	66.6667	33.3333	26.6667	16.6667	50	66.6667	66.6667	66.6667	16.6667	50	100	66.6667	66.6667	33.3333	33.3333	66.6667	50	4	0		66	0	0	0	0	0	0	0	0	0	0	0	0	0	0	0
605	86.6667	33.3333	66.6667	100	100	66.6667	0	100	0	0	0	0	0	0	16.6667																4	0		45	0	0	0	0	0	0	0	0	0	0	0	0	0	1	0
606	46.6667	100	66.6667	33.3333	100	44.4444	0	0	66.6667	100	0	0	0	0	33.3333																4	0		62	0	1	1	0	0	0	0	0	0	0	0	0	0	0	0
607	100	83.3333	33.3333	83.3333	66.6667	55.5556	0	0	33.3333	33.3333	100	0	0	0	58.3333	100	100	75	100	83.3333	22.2222	0	0	0	33.3333	33.3333	0	0	0	83.3333	4	0		53	0	0	1	0	0	0	0	0	0	0	0	0	0	0	0
608	80	0	50	50	33.3333	88.8889	33.3333	0	33.3333	33.3333	100	33.3333	33.3333	0	33.3333	73.3333	66.6667	75	83.3333	66.6667	22.2222	16.6667	0	0	33.3333	33.3333	0	0	0	50	4	0		66	0	0	1	0	0	0	0	0	0	0	0	0	0	0	0
609	40	50	41.6667	66.6667	66.6667	44.4444	33.3333	66.6667	66.6667	0	33.3333	0	66.6667	0	50																4	0		50	0	0	0	0	0	0	0	1	0	0	0	0	1	0	0
610	33.3333	100	16.6667	50	100	100	33.3333	100	0	100	100	66.6667	0	100	50	20	66.6667	83.3333	50	100	55.5556	16.6667	83.3333	0	66.6667	0	100	0	0	83.3333	4	0		74	0	0	1	0	0	0	0	0	0	0	0	0	0	0	0
611	46.6667	0	25	100	66.6667	11.1111	0	83.3333	33.3333	33.3333	0	0	0	66.6667	50	60	0	83.3333	100	83.3333	22.2222	16.6667	50	33.3333	0	0	33.3333	33.3333	33.3333	66.6667	4	1	C34.3	64	1	0	0	0	0	0	0	0	0	0	0	0	0	0	1
612	40	16.6667	91.6667	16.6667	66.6667	77.7778	0	100	0	100	0	33.3333	0	0	16.6667	46.6667	0	58.3333	0	66.6667	88.8889	0	66.6667	0	66.6667	0	33.3333	0	0	16.6667	4	0		73	0	0	0	0	0	0	0	0	0	0	0	0	0	0	0
613	100	66.6667	75	66.6667	100	22.2222	0	50	0	33.3333	0	0	33.3333	0	50	93.3333	83.3333	83.3333	83.3333	100	11.1111	0	16.6667	0	33.3333	0	0	33.3333	0	83.3333	4	0		57	0	0	1	0	0	0	0	0	0	0	0	0	0	0	0
614	53.3333	33.3333	33.3333	16.6667	83.3333	77.7778	0	50	100	0	33.3333	0	66.6667	0	33.3333	40	33.3333				50	0	33.3333	100	0						4	1	C59.9	77	0	0	0	0	0	0	0	0	0	0	0	0	0	0	0
615	86.6667	100	41.6667	50	100	11.1111	16.6667	50	33.3333	66.6667	0	0	0	0	75	86.6667	83.3333	33.3333	50	100	44.4444	16.6667	50		66.6667	66.6667	0	0	0	66.6667	4	0		58	0	0	0	0	0	0	0	1	0	0	0	0	0	0	0
616	86.6667	100	77.7778	66.6667	33.3333	55.5556	0	50	66.6667	66.6667	0	0	66.6667	0	75	80	66.6667	75	83.3333	83.3333	66.6667	0	50	33.3333	33.3333	0	33.3333	0	33.3333	66.6667	4	0		62	0	1	0	0	1	0	0	0	0	0	0	0	0	0	0
617	73.3333	83.3333	91.6667	100	100	44.4444	0	16.6667	33.3333	0	0	33.3333	33.3333	0	66.6667																4	0		64	0	0	0	0	0	0	0	0	0	0	0	0	0	0	0
618	0	0	75	66.6667	33.3333	88.8889	33.3333	100		33.3333	100	66.6667	0	0	16.6667																4	1	C61.9	71	0	0	0	0	0	0	0	0	0	0	0	0	0	0	1
619	100																														4	1	C34.9	74	0	0	0	0	0	0	0	0	0	0	0	0	0	0	0
620	26.6667	33.3333	41.6667	50	83.3333	66.6667	0	100	33.3333	66.6667	0	33.3333	33.3333	0	33.3333	26.6667	16.6667	50	66.6667	66.6667	77.7778	16.6667	100	0	100	0	0	33.3333	33.3333	25	4	0		51	0	0	0	0	0	0	0	1	0	0	0	0	0	0	0
621	100	100	91.6667	100	100	0	0	0	0	0	0	0	0	0	83.3333	100	100	91.6667	100	100	0	0	16.6667	0	33.3333	0	0	33.3333	0	83.3333	4	0		64	0	0	0	0	0	0	0	0	0	0	0	0	0	0	1
622	66.6667	66.6667	83.3333	66.6667	100	55.5556	0	0	0	0	0	0	0	0	50		66.6667	83.3333	83.3333	100	33.3333	0	0	0	0	0	0	0	0	58.3333	4	0		80	0	1	1	0	0	0	0	0	0	0	0	0	0	0	0
623	53.3333	33.3333	91.6667	100	50	66.6667	0	66.6667	33.3333	66.6667	100	0	0	0	33.3333	73.3333	50	100	100	83.3333	44.4444	16.6667	66.6667	33.3333	66.6667	100	0	0	0	58.3333	4	0		67	0	1	1	0	0	0	0	0	0	0	0	0	0	0	0
624	93.3333	100	91.6667	100	100	16.6667	0	16.6667	0	0	0	0	66.6667	0	91.6667	86.6667	100	66.6667	100	100	50	0	33.3333	0	66.6667	33.3333	0	33.3333	0	75	4	0		47	0	0	0	0	0	0	0	0	1	0	0	0	1	0	0
625	80	50	100	83.3333	100	66.6667	0	50	0	33.3333	0	0	33.3333	0	58.3333	66.6667	16.6667	100	66.6667	100	66.6667	16.6667	33.3333	0	33.3333	66.6667	0	33.3333	0	33.3333	4	1	C18.2	74	0	0	0	0	0	0	0	0	0	0	0	0	0	0	0
626	53.3333	100	25	0	100	66.6667	50	0	66.6667	33.3333	0	0	0	0	100	60	100	0	0	100	55.5556	50	0	66.6667	0	66.6667	0	33.3333	0	66.6667	4	0		57	0	0	1	0	0	0	0	0	0	0	0	0	1	0	0
627	33.3333	100	100	100	100	22.2222	0	33.3333	0	0	0	0	0	0	75	40	100	100	100	100	22.2222	0	16.6667	0	33.3333	0	0	0	0	66.6667	4	0		69	0	1	0	0	0	0	0	1	1	0	0	0	0	0	0
628	86.6667	100	33.3333	100	100	44.4444	16.6667	0	33.3333	66.6667	0	0	66.6667	0	50	93.3333	100	100	66.6667	100	11.1111	0	0	0	0	33.3333	0	0	0	33.3333	4	1	C15.9	65	0	0	0	0	0	0	0	0	0	0	0	0	0	0	0
629	100	100	58.3333	100	83.3333	0	0	33.3333	0	0	0	0	33.3333	0	41.6667	100	100	100	100	83.3333	0	0	33.3333	0	0	0	0	0	0	83.3333	4	0		38	0	0	0	0	0	0	0	1	0	0	0	0	0	0	0
630	40	33.3333	66.6667	50	50	66.6667	0	50	100	0	66.6667	33.3333	0	0	41.6667	40	50	66.6667	50	66.6667	77.7778	0	50	66.6667	33.3333	100	33.3333	0	0	58.3333	4	0		73	0	0	1	1	0	0	0	0	0	0	0	0	0	0	0
631	60	66.6667	66.6667	50	50	44.4444	0	66.6667	33.3333	33.3333	0	0	66.6667	33.3333	58.3333	46.6667	66.6667	58.3333	50	66.6667	77.7778	0	66.6667	66.6667	66.6667	0	33.3333	66.6667	100	75	4	0		32	0	0	0	0	0	0	0	0	0	0	0	0	0	0	1
632	86.6667	83.3333	66.6667	83.3333	66.6667	22.2222	0	16.6667	33.3333	0	33.3333	0	33.3333	0	83.3333																4	0		57	0	0	1	0	0	0	0	0	0	0	0	0	0	0	0
633	75	66.6667	25	33.3333	33.3333	77.7778	16.6667	66.6667		100	0	66.6667	33.3333	33.3333	33.3333	86.6667	33.3333	25	66.6667	66.6667	77.7778	66.6667	83.3333	33.3333	100	33.3333	100	0	33.3333	25	4	0		30	0	1	0	0	0	0	0	0	0	0	0	0	0	0	1
634	20	0	55.5556	100	50	66.6667	0	83.3333	0	100	66.6667	100	100	0	16.6667	26.6667	16.6667	50	83.3333	100	88.8889	0	100	33.3333	66.6667	66.6667	66.6667	0	0	50	4	0		60	0	0	1	0	0	0	0	0	0	0	0	0	0	0	0
635	80	83.3333	100	100	100	33.3333	0	50	0	66.6667	0	0	0	33.3333	41.6667	80	83.3333	100	83.3333	83.3333	44.4444	0	50	0	66.6667	0	0	0	66.6667	66.6667	4	0		61	0	0	0	0	0	0	0	0	0	0	0	0	0	0	0
636	100	100	50	50	50	55.5556	0	0	0	100	0	0	0	0	50	100	100	58.3333	16.6667	100	33.3333	0	0	0	100	33.3333	0	0	0	58.3333	4	0		39	0	0	1	0	0	0	0	0	0	0	0	0	0	0	0
637	93.3333	33.3333	75	100	83.3333	66.6667	0	83.3333	0	100	100	0	0	0	50	93.3333	83.3333	83.3333	83.3333	100	0	0	0	0	66.6667	0	0	0	0	83.3333	4	0		80	0	0	0	0	0	0	0	0	0	0	0	0	0	0	0
638	100	0	41.6667	16.6667	0	100	33.3333	66.6667	33.3333	33.3333	100	0	0	0	33.3333																4	0		74	0	1	1	0	0	0	0	1	0	0	0	0	0	0	0
639	100	100	91.6667	100	100	0	0	33.3333	0	66.6667	0	0	0	0	66.6667	93.3333	50	100	100	100	33.3333	0	66.6667	0	33.3333	0	0	0	0	50	4	0		71	0	0	0	0	0	0	0	0	1	0	0	0	0	0	0
640	93.3333	50	41.6667	33.3333	50	55.5556	16.6667	16.6667	33.3333	66.6667	33.3333	0	33.3333	0	50	93.3333	83.3333	75	100	100	44.4444	0	0	0	33.3333	0	0	66.6667	0	66.6667	4	0		27	0	0	0	0	0	0	0	0	0	0	0	0	1	0	0
641	100	100	83.3333	66.6667	100	22.2222	0	0	0	0	33.3333	0	0	0	66.6667	100	100	100	100	100	0	0	0	0	0	0	0	0	0	83.3333	4	0		64	0	0	1	0	0	0	0	0	0	0	0	0	0	0	0
642	66.6667	66.6667	91.6667	100	100	55.5556	16.6667	33.3333	0	66.6667	33.3333	0	0	0	58.3333	80	33.3333	33.3333	100	83.3333	44.4444	0	0	33.3333	100	33.3333	0	0	0	58.3333	4	1	C64.9	73	1	1	1	0	0	0	0	1	0	0	0	0	0	0	0
643	46.6667	0	58.3333	83.3333	100	22.2222	0	100	0	33.3333	0	0	0	0	16.6667	80	50	100	100	100	22.2222	0	50	0	0	0	0	0	0	66.6667	4	0		70	0	0	0	0	0	0	0	0	1	0	0	0	0	0	1
644	66.6667	16.6667	8.33333	16.6667	33.3333	66.6667	0	83.3333	33.3333	66.6667	33.3333	0	33.3333	33.3333	33.3333	73.3333	33.3333	33.3333	33.3333	33.3333	55.5556	0	33.3333	66.6667	66.6667	33.3333	0	0	66.6667	50	3	0		57	0	0	1	0	0	0	0	0	0	0	0	0	1	0	0
645	73.3333	33.3333	100	100	100	44.4444	0	33.3333	66.6667	0	33.3333	0	0	0	50	86.6667	66.6667	100	83.3333	100	33.3333	0	33.3333	33.3333	0	0	0	0	0	50	3	0		83	0	0	0	0	0	0	0	0	1	0	0	0	1	0	0
646	91.6667	100	58.3333	50	100	0	0	0	0	33.3333	33.3333	0	0	0	58.3333	86.6667	83.3333	41.6667	66.6667	100	22.2222	0	33.3333	0	66.6667	33.3333	33.3333	33.3333	0	58.3333	3	0		60	0	0	0	0	0	0	0	0	0	0	0	0	0	1	0
647	80	33.3333	66.6667	50	100	88.8889	0	33.3333	0	0	0	0	0	0	41.6667	80	66.6667	91.6667	83.3333	100	33.3333	0	16.6667	0	0	0	0	0	0	83.3333	3	0		28	0	0	0	0	0	0	0	0	0	0	0	0	0	0	0
648	93.3333	100	83.3333	100	100	22.2222	0	16.6667	0	0	0	0	0	0	75	100	50	66.6667	100	100	22.2222	0	0	0	33.3333	33.3333	0	0	0	66.6667	3	1	C15.9	67	0	0	0	0	0	0	0	0	0	0	0	0	0	0	0
649		33.3333	66.6667	83.3333	66.6667	55.5556	0	66.6667	0	100	33.3333	100	0	0	33.3333	40	33.3333	58.3333	66.6667	50	66.6667	0	66.6667	33.3333	66.6667	66.6667	66.6667	0	0	25	3	1	C61.9	78	0	0	0	0	0	0	0	0	0	0	0	0	0	0	0
650	100	100	83.3333	100	100	0	0	16.6667	33.3333	66.6667	0	0	66.6667	0	83.3333	100	100	75	100	100	0	16.6667	0	33.3333	33.3333	0	0	33.3333	0	83.3333	3	1	C45.0	68	0	0	0	0	0	0	0	0	0	0	0	0	0	0	1
651	80	50	41.6667	83.3333	66.6667	33.3333	0	0	100	100	66.6667	0	0	33.3333	25	46.6667	16.6667	58.3333	66.6667	100	33.3333	33.3333	66.6667	66.6667	33.3333	0	0	0	33.3333	33.3333	3	0		55	0	0	0	0	0	0	0	0	0	0	0	0	0	0	1
652	60	33.3333	66.6667	100	100	33.3333	0	0	66.6667	0	66.6667	0	0	0	33.3333	40	0	91.6667	100	83.3333	44.4444	0	0	33.3333	0	66.6667	66.6667	0	0	41.6667	3	1	C18.2	82	0	0	0	0	0	0	0	0	0	0	0	0	0	0	0
653	93.3333	100	91.6667	100	100	0	0	0	0	0	0	0	33.3333	0	83.3333	93.3333	100	83.3333	100	83.3333	0	0	0	0	0	33.3333	0	33.3333	0	83.3333	3	0		61	0	0	0	0	0	0	0	0	0	0	0	0	0	0	0
654	80	100	91.6667	100	100	33.3333	0	0	0	33.3333	66.6667	0	0	0	75	93.3333	100	100	100	100	22.2222	0	0	0	33.3333	33.3333	0	0	0	75	3	0		65	0	0	1	0	0	0	0	0	0	0	0	0	0	0	0
655	66.6667	66.6667	91.6667	100	100	11.1111	16.6667	66.6667	33.3333	33.3333		0	0	0	66.6667	86.6667	66.6667	91.6667	83.3333	100	22.2222	16.6667	50	0	33.3333	33.3333		0	0	58.3333	3	0		80	0	0	0	0	0	0	0	0	0	0	0	0	0	0	0
656	86.6667	100	58.3333	83.3333	100	33.3333	0	0	0	0	66.6667	100	0	0	83.3333	93.3333	100	75	83.3333	100	22.2222	0	0	0	0	33.3333	66.6667	0	0	83.3333	3	0		66	0	0	0	0	0	0	0	0	0	0	0	0	0	0	0
657	93.3333	100	91.6667	100	100	33.3333	0	16.6667	33.3333	33.3333	33.3333	0	0	0	91.6667	100	100	100	100	100	33.3333	0	0	33.3333	66.6667	33.3333	0	0	0	83.3333	3	0		75	0	0	0	0	0	0	0	0	0	0	0	0	0	0	0
658	80	83.3333	91.6667	100	66.6667	55.5556	0	0	0	33.3333	0	0	33.3333	0	50	93.3333	100	83.3333	83.3333	66.6667	44.4444	0	16.6667	0	33.3333	0	0	0	0	50	3	0		46	0	1	0	0	0	0	0	0	1	0	0	0	0	0	0
659	86.6667	100	100	100	100	11.1111	0	0	33.3333	0	33.3333	0	0	0	100																3	0		73	0	0	1	0	0	0	0	0	0	0	0	0	0	0	0
660	86.6667	66.6667	83.3333	83.3333	66.6667	33.3333	0	33.3333	0	66.6667	0	0	0	0	50	93.3333	100	83.3333	83.3333	100	22.2222	0	66.6667	33.3333	66.6667	0	0	0	0	66.6667	3	1	C76.2	81	0	0	0	0	0	0	0	0	0	0	0	0	0	0	1
661	100	100	91.6667	100	100	11.1111	0	16.6667	0	0	0	33.3333	0	0	83.3333	60	33.3333	58.3333	83.3333	100	33.3333	66.6667	50	33.3333	33.3333	66.6667	33.3333	0	0	91.6667	3	1	C18.9	64	0	0	1	0	0	0	0	0	0	0	0	0	0	0	0
662	26.6667	33.3333	41.6667	83.3333	66.6667	88.8889	0	50	100	100	100	66.6667	66.6667	0	25	40	50	58.3333	66.6667	83.3333	66.6667	0	33.3333	100	66.6667	100	66.6667	66.6667	0	50	3	0		68	0	0	1	0	0	0	0	0	1	0	0	0	0	0	0
663	93.3333	0	41.6667	83.3333	83.3333	100	33.3333	33.3333	66.6667	0	100	0	0	0	8.33333	46.6667	0	66.6667	83.3333	0	100	0	33.3333	66.6667	100	0	0	33.3333	33.3333	8.33333	3	0		70	0	0	0	0	1	0	0	0	0	0	0	0	0	0	0
664	73.3333	33.3333	75	83.3333	100	55.5556	16.6667	0	33.3333		33.3333	0	0	0	50																3	1	C22.1	86	0	1	0	0	0	0	1	0	0	0	0	0	0	0	0
665	33.3333	0	0	16.6667	33.3333	100	50	100	100	100	100	100	100	33.3333	0	33.3333	0	8.33333	16.6667	0	100	33.3333	100	33.3333	100	100	66.6667	33.3333	33.3333	16.6667	3	1	C02.9	59	0	0	0	0	0	0	0	0	1	0	0	0	0	0	0
666	80	66.6667	33.3333	16.6667	0	66.6667	33.3333	0	33.3333	0	66.6667	66.6667	0	66.6667	0																3	0		44	1	1	0	0	0	0	0	0	0	0	0	0	0	0	0
667	80	16.6667	0	50	50	77.7778	0	50	33.3333	100	100	0	0	66.6667	91.6667	80	66.6667	41.6667	66.6667	50	55.5556	0	33.3333	0	0	100	0	0	33.3333	58.3333	3	0		44	0	0	0	0	0	0	0	0	0	0	0	0	0	1	0
668	73.3333	33.3333	83.3333	83.3333	66.6667	33.3333	0	100	0	33.3333	0	0	0	0	58.3333	86.6667	66.6667	75	100	66.6667	22.2222	0	83.3333	0	66.6667	0	0	0	0	66.6667	3	0		64	0	0	0	0	0	0	0	0	1	0	0	0	0	0	0
669	80	16.6667	66.6667	100	100	44.4444	16.6667	50	100	100	0	33.3333	33.3333		66.6667																3	0		52	0	0	0	0	0	0	0	0	0	0	0	0	0	0	0
670	46.6667	33.3333	50	16.6667	33.3333	66.6667	0	33.3333	0	0	0	0	0	0	33.3333	66.6667	33.3333	58.3333	16.6667	33.3333	44.4444	0	66.6667	0	33.3333	0	0	0	66.6667	33.3333	3	0		35	0	0	1	0	0	0	0	1	0	0	0	0	0	0	0
671	46.6667	50	58.3333	83.3333	100	22.2222	16.6667	0	100	33.3333	0	0	0	0	50	46.6667	16.6667	58.3333	66.6667	100	33.3333	33.3333	66.6667	66.6667	33.3333	0	0	0	33.3333	33.3333	3	0		62	0	0	0	0	0	0	0	0	0	0	0	0	0	0	1
672	46.6667	16.6667	16.6667	16.6667	50	100	16.6667	83.3333	66.6667	100	0	33.3333	66.6667	33.3333	16.6667																3	0		65	0	0	1	0	0	0	0	0	0	0	0	0	0	0	0
673	66.6667	66.6667	50	66.6667	33.3333	55.5556	0	33.3333	33.3333	33.3333	66.6667	0	0	0	33.3333	73.3333	66.6667	50	33.3333	83.3333	33.3333	0	33.3333	0	0	33.3333	0	0	0	41.6667	3	0		65	0	0	0	0	0	0	0	0	0	0	0	0	0	0	0
674	86.6667	100	66.6667	83.3333	83.3333	22.2222	16.6667	0	33.3333	33.3333	0	33.3333	33.3333	66.6667	66.6667	66.6667	100	75	83.3333	66.6667	33.3333	0	16.6667	33.3333	33.3333	0	33.3333	33.3333	0	33.3333	3	0		47	0	0	0	0	0	0	0	0	0	0	0	0	0	0	0
675	26.6667	0	33.3333	66.6667	0	88.8889	33.3333	100	0	100	66.6667	66.6667	0	33.3333	16.6667	26.6667	16.6667	41.6667	83.3333	0	100	50	100	0	100	66.6667	33.3333	0	0	33.3333	3	0		65	0	0	0	0	0	0	0	0	0	0	0	0	0	1	0
676	86.6667	100	75	83.3333	100	33.3333	0	33.3333	0	0	0	0	0	0	66.6667	80	66.6667	75	100	100	33.3333	0	33.3333	33.3333	0	0	33.3333	0	0	75	3	0		59	0	0	1	0	0	0	0	0	0	0	0	0	0	0	0
677	80	66.6667	75	66.6667	83.3333	77.7778	0	33.3333	33.3333	66.6667	33.3333	0	0	0	33.3333	93.3333	66.6667	91.6667	66.6667	83.3333	44.4444	0	33.3333	0	33.3333	0	0	0	0	75	3	0		35	0	0	1	0	0	0	0	0	0	0	0	0	1	0	1
678	80	0	16.6667	50	0	100	50	83.3333	66.6667	66.6667	100	66.6667	66.6667	100	8.33333	66.6667	16.6667	0	33.3333	16.6667	100	50	83.3333	33.3333	66.6667	100	100	33.3333	100	8.33333	3	0		55	1	0	1	0	0	0	0	0	0	0	0	0	0	0	0
679	73.3333	100	83.3333	100	100	44.4444	0	0	0	0	0	0	33.3333	0	66.6667	86.6667	100	100	100	100	33.3333	0	0	0	0	0	0	0	0	75	3	0		86	0	1	0	0	0	0	0	1	0	0	0	0	0	0	1
680	66.6667	0	75	66.6667	66.6667	100	33.3333	0	33.3333	0	100	0	66.6667	0	33.3333	46.6667	0	25	50	0	100	50	16.6667	33.3333	0	100	0	33.3333	0	16.6667	3	0		68	0	0	0	0	0	0	0	1	0	0	0	0	0	0	0
681	86.6667	0	66.6667	50	50	100	66.6667	0	66.6667	0	100	0	0	0	16.6667	86.6667	100	100	83.3333	83.3333	22.2222	0	0	0	33.3333	0	0	0	0	75	3	0		60	1	0	1	1	0	0	0	0	0	0	0	0	0	0	0
682	80	66.6667	83.3333	100	66.6667	55.5556	16.6667	16.6667	33.3333	0	0	0	0	0	50																3	1	C83.5C	88	0	0	1	0	0	0	0	0	0	0	0	0	0	0	0
683	60	16.6667	100	83.3333	83.3333	44.4444	0	0	33.3333	0	0	0	0	0	66.6667	40	50	91.6667	83.3333	83.3333	55.5556	0	0	66.6667	0	0	0	0	33.3333	66.6667	3	0		78	0	0	1	0	0	0	0	0	0	0	0	0	0	0	0
684	60	33.3333	50	100	83.3333	77.7778	0	66.6667	0	66.6667	66.6667	0	0	33.3333	33.3333	53.3333	0	50	66.6667	33.3333	77.7778	33.3333	100	66.6667	66.6667	66.6667	0	66.6667	0	8.33333	3	0		47	0	0	0	0	0	0	0	0	0	0	0	0	0	1	0
685	53.3333	100	83.3333	100	100	44.4444	0	66.6667	33.3333	0	0	33.3333	33.3333	0	33.3333	60	33.3333	91.6667	100	83.3333	33.3333	0	16.6667	33.3333	0	0	0	0	0	50	3	0		68	1	0	0	0	0	1	0	0	0	0	0	0	0	0	0
686	46.6667	16.6667	50	50	66.6667	77.7778	33.3333	66.6667	100	66.6667	100	33.3333	0	33.3333	33.3333	60	33.3333	41.6667	66.6667	50	55.5556	33.3333	50	66.6667	66.6667	100	0	0	0	33.3333	3	0		76	0	0	1	0	0	0	0	0	0	0	0	0	0	0	1
687	53.3333	0	66.6667	50	50	100	33.3333	0	66.6667	0	100	0	0	0	25	86.6667	66.6667	91.6667	83.3333	100	33.3333	0	0	66.6667	0	0	0	0	0	100	3	0		63	0	0	1	0	1	0	0	0	0	0	0	0	1	0	0
688	53.3333	33.3333	41.6667	50	66.6667	66.6667	0	0	33.3333	100	100	0	0	0	16.6667																3	1	C20.9	73	1	0	0	1	0	0	0	0	0	0	0	0	0	0	0
689	86.6667	100	100	100	100	22.2222	0	16.6667	33.3333	33.3333	0	0	0	0	83.3333	91.6667	100	100	100	100	33.3333	0	33.3333	33.3333	33.3333	0	0	0	0	83.3333	3	0		68	0	0	0	0	0	0	0	1	0	0	0	0	0	0	1
690	80	83.3333	75	100	83.3333	22.2222	0	16.6667	0	33.3333	0	0	0	0	50	73.3333	100	91.6667	100	83.3333	11.1111	0	16.6667	0	33.3333	0	0	0	0	58.3333	3	0		55	0	0	0	0	0	0	0	1	0	0	0	0	0	0	1
691	86.6667	100	83.3333	100	100	22.2222	0	0	0	33.3333	0	33.3333	0	0	83.3333	100	100	91.6667	100	100	0	0	0	0	33.3333	0	0	0	0	100	3	0		83	0	0	1	0	0	0	0	0	0	0	0	0	0	0	0
692	100	100	66.6667	83.3333	66.6667	44.4444	0	33.3333	0	66.6667	66.6667	0	0	0	33.3333	93.3333	100	58.3333	83.3333	66.6667	55.5556	16.6667	33.3333	0	66.6667	66.6667	0	0	0	41.6667	3	0		44	0	0	1	0	0	0	0	0	1	0	0	0	0	0	0
693	60	0	33.3333	33.3333	66.6667	100	16.6667	50	66.6667	100	66.6667	66.6667	0	0	16.6667	53.3333	0	58.3333	33.3333	16.6667	77.7778	0	0	33.3333	66.6667	0	33.3333	0	0	33.3333	3	0		62	0	0	0	0	0	0	0	0	0	0	0	0	0	0	1
694	91.6667	0	58.3333	50	50	66.6667	66.6667	83.3333	100	66.6667	33.3333	0	100	66.6667	16.6667	100	100	91.6667	50	66.6667	0	16.6667	16.6667	0	33.3333	33.3333	0	0	66.6667	75	3	0		38	0	1	1	0	0	0	0	0	0	0	0	0	0	0	0
695																100	66.6667	16.6667	83.3333	100	44.4444	16.6667	33.3333	0	100	100	0	0	0	83.3333	3	0		40	0	0	0	0	0	0	0	0	0	0	0	0	0	0	1
696	86.6667	33.3333	91.6667	83.3333	50	44.4444	0	0	0	0	33.3333	0	0	0	58.3333																3	0		48	0	1	0	0	1	0	0	0	1	0	0	0	1	0	0
697	86.6667	16.6667	33.3333	100	66.6667	66.6667	0	33.3333	0	33.3333	0	0	66.6667	0	33.3333	86.6667	33.3333	41.6667	100	66.6667	33.3333	0	0	0	0	33.3333	0	33.3333	33.3333	33.3333	3	0		66	1	0	0	0	0	0	0	0	0	0	0	0	0	0	1
698	93.3333	33.3333	25	66.6667	83.3333	44.4444	0	33.3333	0	66.6667	66.6667	0	0	33.3333	25	86.6667	100	91.6667	100	83.3333	22.2222	0	16.6667	0	0	0	33.3333	0	0	66.6667	3	0		60	1	1	0	0	0	0	0	0	0	0	0	0	0	0	1
699	86.6667	66.6667	83.3333	83.3333	100	44.4444	33.3333	16.6667	66.6667	33.3333	100	33.3333	0	0	0	86.6667	100	91.6667	83.3333	100	33.3333	0	0	33.3333	33.3333	0	33.3333	0	0	83.3333	3	0		69	0	0	0	0	0	0	0	0	0	0	0	0	1	0	1
700	80	100	0	16.6667	66.6667	100	0	100	0	100	66.6667	0	0	100	33.3333	80	50	0	16.6667	16.6667	100	0	100	0	100	66.6667	0	100	100	8.33333	3	0		48	0	0	1	0	0	0	0	0	1	0	0	0	0	0	0
701	33.3333	33.3333	91.6667	83.3333	50	66.6667	0	83.3333	0	0	100	66.6667	0	0	25	53.3333	50	75	83.3333	83.3333	44.4444	0	83.3333	33.3333	0	100	100	0	33.3333	33.3333	3	0		65	0	0	1	0	0	0	0	0	1	0	0	0	0	0	0
702	100	100	91.6667	100	66.6667	44.4444	0	0	0	100	0	0	33.3333	0	66.6667																3	0		34	0	0	1	0	0	0	0	0	0	0	0	0	1	0	0
703	86.6667	66.6667	58.3333	100	100	22.2222	0	0	66.6667	0	33.3333	0	0	0	33.3333	93.3333	100	91.6667	100	100	22.2222	0	0	0	33.3333	33.3333	0	33.3333	0	100	3	0		68	0	0	0	0	1	0	0	0	0	0	0	0	0	0	1
704	100	100	50	83.3333	100	22.2222	16.6667	50	0	0	100	0	0	0	50	93.3333	100	91.6667	83.3333	100	11.1111	0	16.6667	0	0	33.3333	0	0	0	100	3	0		67	0	0	1	0	0	0	0	0	1	0	0	0	0	0	0
705	40	50	58.3333	33.3333	66.6667	66.6667	50	100	66.6667	33.3333	33.3333	0	0	0	66.6667	66.6667	83.3333	75	83.3333	66.6667	33.3333	16.6667	66.6667	66.6667	66.6667	0	0	0	0	58.3333	3	0		73	0	0	0	0	0	0	0	1	0	0	0	0	0	0	0
706	86.6667	100	100	100	100	33.3333	0	0	0	0	0	33.3333	33.3333	0	75	86.6667	100	100	100	100	33.3333	0	0	0	0	33.3333	33.3333	0	0	91.6667	3	1	C91.1	78	0	0	0	0	0	0	0	1	0	0	0	0	0	0	0
707	86.6667	83.3333	83.3333	100	100	22.2222	0	0	66.6667	33.3333	0	0	0	0	66.6667	80	66.6667	91.6667	100	100	22.2222	0	0	100	0	33.3333	0	0	0	75	3	1	C34.9	68	0	0	0	0	0	0	0	0	0	0	0	0	0	0	1
708	60	33.3333	50	33.3333	50	77.7778	16.6667	100	0	33.3333	66.6667	66.6667	100	33.3333	25	46.6667	66.6667	66.6667	50	33.3333	77.7778	16.6667	83.3333	33.3333	33.3333	100	0	100	33.3333	33.3333	3	0		63	0	0	0	0	0	0	0	0	0	0	0	0	0	0	0
709	66.6667	0	58.3333	83.3333	50	44.4444	0	66.6667	33.3333	66.6667	33.3333	66.6667	0	0	33.3333	73.3333	50	100	83.3333	83.3333	33.3333	0	33.3333	0	0	0	33.3333	0	0	83.3333	3	1	C78.0	58	0	0	0	0	0	0	0	0	1	0	0	0	0	0	0
710	46.6667	16.6667	58.3333	50	50	100	16.6667	66.6667	33.3333	66.6667	66.6667	33.3333	0	100	25	40	16.6667	33.3333	50	16.6667	100	66.6667	100	66.6667	100	66.6667	33.3333	33.3333	100	8.33333	3	0		47	1	0	1	0	0	0	0	0	1	0	0	0	0	0	0
711	93.3333	0	83.3333	100	66.6667	44.4444	0	100	0	100	0	0	0	0	50																3	0		21	0	0	1	0	0	0	0	0	1	0	0	0	0	0	0
712	40	33.3333	50	66.6667	50	100	16.6667	0	33.3333	66.6667	100	33.3333	33.3333	33.3333	16.6667	26.6667	0	16.6667	50	33.3333	100	0	0	66.6667	66.6667	100	33.3333	66.6667	0	0	3	0		72	0	0	1	0	0	0	0	1	0	0	0	0	0	0	0
713	60	66.6667	66.6667	66.6667	66.6667	66.6667	0	50	33.3333	0	66.6667	0	100	0	16.6667	60	66.6667	75	66.6667	100	33.3333	0	33.3333	33.3333	0	66.6667	0	33.3333	0	50	3	0		64	1	0	1	0	0	0	0	0	0	0	0	0	0	0	0
714	100	66.6667	91.6667	100	100	33.3333	0	33.3333	0	0	0	0	0	0	66.6667																3	0		46	0	0	0	0	0	0	0	0	0	0	0	0	0	0	1
715	60	66.6667	50	66.6667	66.6667	55.5556	16.6667	100	33.3333	66.6667	33.3333	0	0	0	33.3333																3	1	C34.9	63	0	0	0	0	0	0	0	0	0	0	0	0	0	0	0
716	60	50	75	66.6667	66.6667	55.5556	50	83.3333	0	66.6667	33.3333	100	33.3333	33.3333	50	80	83.3333	50	66.6667	83.3333	33.3333	0	33.3333	0	0	33.3333	0	0	66.6667	66.6667	3	0		33	0	0	0	0	0	0	0	0	1	0	0	0	0	0	0
717	86.6667	100	91.6667	100	100	11.1111	16.6667	33.3333	33.3333	33.3333	33.3333	33.3333	0	0	66.6667	80	100	83.3333	100	83.3333	44.4444	0	100	0	100	100	33.3333	0	33.3333	75	3	0		58	0	0	0	0	0	0	0	0	0	0	0	0	0	1	0
718	100	83.3333	66.6667	66.6667	100	33.3333	16.6667	33.3333	0	33.3333	33.3333	100	0	0	75	100	83.3333	58.3333	66.6667	66.6667	44.4444	0	33.3333	0	33.3333	33.3333	66.6667	0	0	66.6667	3	0		50	0	0	0	0	0	0	0	0	0	0	0	0	0	0	0
719	13.3333	50	75	100	50	83.3333	0	100	0	33.3333	0	0	0	66.6667	33.3333	40	16.6667	66.6667	100	83.3333	55.5556	0	83.3333	0	33.3333	0	33.3333	0	100	41.6667	3	0		60	0	0	1	0	1	0	0	0	0	0	0	0	0	0	0
720	93.3333	100	75	83.3333	100	22.2222	0	50	0	33.3333	33.3333	33.3333	33.3333	0	83.3333	100	100	91.6667	100	100	11.1111	0	16.6667	0	0	0	33.3333	33.3333	0	83.3333	3	0		56	0	0	1	0	0	0	0	0	0	0	0	0	0	0	0
721	53.3333	33.3333	58.3333	100	83.3333	55.5556	16.6667	33.3333	33.3333	66.6667	66.6667	100	0	0	66.6667																3	0		87	0	0	1	0	0	1	0	0	0	0	0	0	0	0	0
722	86.6667	66.6667	83.3333	100	83.3333	55.5556	0	33.3333	0	0	0	0		0	50	100	66.6667	100	100	100	33.3333	16.6667	33.3333	0	0	0	0	0	0	66.6667	3	0		60	0	0	0	0	1	0	0	0	0	0	0	0	0	0	0
723	40	33.3333	50	50	100	77.7778	16.6667	66.6667	100	66.6667	33.3333	66.6667	0	0	16.6667	33.3333	33.3333	50	50	66.6667	77.7778	0	66.6667	66.6667	66.6667	33.3333	66.6667	0	33.3333	25	3	1	C18.7	78	0	0	0	0	0	0	0	0	0	0	0	0	0	0	0
724	93.3333	100	91.6667	100	100	33.3333	0	0	0	0	0	0	33.3333	0	75	86.6667	83.3333	100	100	83.3333	22.2222	0	16.6667	0	33.3333	0	0	0	0	83.3333	3	0		74	0	0	0	0	0	0	0	0	0	0	0	0	0	0	0
725	20	0	16.6667	0	0	100	50	100	100	100	100	0	100	0	0	80	33.3333	50	33.3333	50	33.3333	16.6667	33.3333	33.3333	33.3333	33.3333	0	100	0	41.6667	3	0		48	0	0	0	0	0	0	0	0	0	0	0	0	0	0	0
726	100	100	58.3333	100	100	11.1111	0	0	0	33.3333	0	0	33.3333	0	83.3333	100	100	66.6667	83.3333	100	0	16.6667	0	33.3333	33.3333	0	0	0	0	83.3333	3	1	C84.4H	60	0	0	0	0	0	0	0	0	0	0	0	0	0	1	0
727	93.3333	100	91.6667	83.3333	100	0	0	0	33.3333	0	0	0	33.3333	33.3333	83.3333	100	100	91.6667	83.3333	100	0	0	33.3333	0	0	0	33.3333	33.3333	0	83.3333	3	1	C78.5A	65	0	0	0	0	0	0	0	0	0	0	0	0	0	1	0
728	100	83.3333	75	100	66.6667	44.4444	0	16.6667	0	66.6667	0	33.3333	0	0	66.6667	100	83.3333	91.6667	100	83.3333	33.3333	0	16.6667	0	66.6667	0	0	0	0	50	3	0		40	0	0	0	0	0	0	0	0	0	0	0	0	0	0	0
729	60	33.3333	50	16.6667	33.3333	77.7778	16.6667	33.3333	0	100	66.6667	66.6667	0	0	58.3333	60	0	50	33.3333	33.3333	100	33.3333	33.3333	0	100	66.6667	66.6667	0	0	33.3333	3	0		60	0	0	1	0	0	0	0	0	0	0	0	0	0	0	0
730	60	50	100	83.3333	100	44.4444	0	66.6667	0	0	0	0	33.3333	0	58.3333	66.6667	50	91.6667	83.3333	50	55.5556	0	66.6667	33.3333	0	0	0	33.3333	0	66.6667	3	1	C54.9	75	0	0	0	0	0	0	0	0	0	0	0	0	0	0	1
731	93.3333	100	58.3333	100	100	11.1111	0	16.6667	0	66.6667	0	33.3333	66.6667	0	41.6667	93.3333	100	83.3333	83.3333	83.3333	11.1111	16.6667	16.6667	0	33.3333	0	33.3333	33.3333	0	50	3	0		50	0	0	0	0	0	0	0	0	0	0	0	0	0	0	0
732	86.6667	100	91.6667	100	66.6667	22.2222	0	33.3333	0	33.3333	33.3333	0	66.6667	0	66.6667																3	0		45	0	0	0	0	0	0	0	0	0	0	0	0	0	0	0
733	93.3333	66.6667	83.3333	100	100	33.3333	0	16.6667	0	33.3333	33.3333	0	0	0	50	33.3333	0	83.3333	83.3333	100	44.4444	0	33.3333	33.3333	66.6667	66.6667	100	0	66.6667	100	3	1	C34.9	85	0	0	1	0	0	0	0	0	0	0	0	0	0	0	0
734	80	100	91.6667	100	83.3333	0	0	0	33.3333	0	0	0	33.3333	0	83.3333	100	100	100	83.3333	100	33.3333	0	0	0	33.3333	0	0	33.3333	0	83.3333	3	0		63	0	1	0	0	0	0	1	1	0	0	0	0	0	0	0
735	73.3333	50	75	100	100	77.7778	0	0	100	0	100	0	0	0	58.3333	100	66.6667	83.3333	66.6667	83.3333	33.3333	0	16.6667	33.3333	0	100	0	0	0	91.6667	3	1	C34.8	67	0	0	1	0	0	0	0	0	0	0	0	0	0	0	0
736	60	66.6667	83.3333	66.6667	100	55.5556	0	16.6667	0	33.3333	0	0	0	0	58.3333																3	0		74	0	0	0	0	0	0	0	0	0	0	0	0	0	0	0
737	53.3333	0	66.6667	66.6667	33.3333	66.6667	0	16.6667	33.3333	33.3333	100	0	33.3333	0	16.6667																3	0		28	0	0	0	0	0	0	0	0	0	0	0	0	0	0	0
738	100	100	83.3333	100	100	0	0	16.6667	0	0	33.3333	0	0	0	75	93.3333	100	100	100	100	0	0	16.6667	0	0	0	0	0	0	75	3	0		54	0	0	1	0	0	0	0	0	0	0	0	0	0	0	0
739	40	16.6667	50	100	33.3333	88.8889	83.3333	100	100	100	100	0	66.6667	0	16.6667	33.3333	16.6667	58.3333	100	66.6667	100	83.3333	100	100	66.6667	100	0	0	0	33.3333	3	1	C92.2	71	1	0	1	0	0	0	0	0	0	0	0	0	0	0	0
740	40	33.3333	91.6667	100	66.6667	0	0	50	33.3333	0	0	0	0	0	50	46.6667	83.3333	91.6667	100	83.3333	0	0	33.3333	33.3333	0	0	0	0	0	83.3333	3	1	C34.9	65	0	0	0	0	0	0	0	0	0	0	0	0	0	0	0
741	100	66.6667	83.3333	100	100	33.3333	0	0	0	0	33.3333	0	0	0	66.6667	100	83.3333	91.6667	83.3333	83.3333	22.2222	16.6667	0	0	0	33.3333	0	0	0	83.3333	3	0		74	0	0	0	0	0	0	0	0	0	0	0	0	0	0	0
742	93.3333	33.3333	91.6667	66.6667	100	77.7778	0	66.6667	33.3333	33.3333	100	66.6667	0	0	33.3333	93.3333	100	58.3333	100	83.3333	44.4444	0	33.3333	0	33.3333	0	0	0	0	41.6667	3	1	C20.9	78	0	0	1	0	0	0	0	0	1	0	0	0	0	0	0
743	80	66.6667	75	100	100	55.5556	0	50	33.3333	66.6667	33.3333	0	0	0	33.3333	93.3333	33.3333	41.6667	100	66.6667	77.7778	0	83.3333	33.3333	33.3333	33.3333	0	0	0	25	3	1	C50.9	63	0	0	0	0	0	0	0	0	0	0	0	0	0	0	0
744	73.3333	66.6667	75	100	100	22.2222	16.6667	33.3333	33.3333	0	0	0	33.3333	0	100	50		75	50	100	77.7778	33.3333	66.6667	33.3333	0	66.6667	0	0	0	66.6667	3	0		70	0	0	1	0	0	0	0	0	0	0	0	0	0	0	0
745	46.6667	16.6667	75	100	33.3333	55.5556	0	0	100	0	66.6667	0	0	0	33.3333	100	100	100	100	100	0	0	0	0	0	0	0	0	0	100	3	0		61	0	0	1	0	0	0	0	0	0	0	0	0	0	0	0
746	60	0	41.6667	66.6667	33.3333	66.6667	16.6667	100	33.3333	100	33.3333	66.6667	66.6667	0	16.6667	86.6667	83.3333	91.6667	83.3333	100	44.4444	0	33.3333	0	33.3333	0	33.3333	33.3333	0	58.3333	3	0		37	0	0	0	0	0	0	0	0	0	0	0	0	0	0	0
747	40	33.3333	75	50	83.3333	55.5556	16.6667	50	33.3333	100	66.6667	66.6667	0	33.3333	41.6667	53.3333	50	58.3333	50	66.6667	77.7778	33.3333	33.3333	33.3333	100	100	66.6667	0	33.3333	41.6667	3	0		79	0	0	1	0	0	0	0	0	0	0	0	0	0	0	0
748	80	83.3333	91.6667	83.3333	100	33.3333	0	50	33.3333	66.6667	33.3333	33.3333	0	0	50																3	1	C18.9	77	0	0	0	0	0	0	0	0	0	0	0	0	0	0	0
749	100	100	100	83.3333	100	22.2222	0	16.6667	0	33.3333	0	0	0	0	83.3333	100	100	100	83.3333	100	0	0	0	0	0	0	0	0	0	100	3	0		67	0	0	1	0	0	0	0	0	0	0	0	0	0	0	1
750	93.3333	83.3333	66.6667	100	100	11.1111	0	50	0	0	0	0	0	0	66.6667	93.3333	100	83.3333	100	100	0	0	0	0	0	0	0	0	0	83.3333	3	0		74	0	0	0	0	0	0	0	0	0	0	0	0	0	0	0
751	93.3333	16.6667	58.3333	83.3333	66.6667	55.5556	16.6667	0	0	100	100	0	0	0	33.3333	93.3333	100	100	100	100	11.1111	0	0	0	33.3333	0	0	0	0	66.6667	3	0		74	0	0	1	0	0	0	0	0	0	0	0	0	0	0	0
752	13.3333	0	0	0	0	100	50	100	66.6667	100	100	0	33.3333	66.6667	0	0	0	0	0	16.6667	100	66.6667	100	100	100	100	33.3333	33.3333	66.6667	0	3	0		56	0	0	0	0	0	0	0	0	0	0	0	0	0	1	0
753	100	100				0	0	0	0	66.6667	33.3333					100	100	41.6667	66.6667	100	11.1111	0	0	0	66.6667	66.6667	0	0	0	83.3333	3	0		51	0	0	0	0	0	0	0	0	0	0	0	0	0	0	0
754	66.6667	66.6667	50	83.3333	66.6667	33.3333	16.6667	50	0	33.3333	33.3333	0	33.3333	0	16.6667	66.6667		58.3333	83.3333	66.6667		0	33.3333				0	33.3333	0	16.6667	3	0		78	0	0	0	0	0	0	0	0	0	0	0	0	0	0	0
755	40	33.3333	58.3333	66.6667	100	66.6667	33.3333	83.3333	0	0	66.6667	66.6667	0	0	50	60	50	83.3333	50	100	77.7778	16.6667	83.3333	0	66.6667	66.6667	0	0	33.3333	50	3	1	C22.9	64	0	0	1	0	0	0	0	1	0	0	0	0	0	0	1
756	53.3333	50	50	66.6667	66.6667	77.7778	33.3333	66.6667	33.3333	100	66.6667	33.3333	33.3333	0	33.3333	66.6667	50	50	66.6667	83.3333	44.4444	16.6667	83.3333	33.3333	100	33.3333	0	66.6667	0	33.3333	3	0		64	0	0	0	0	0	0	0	0	0	0	0	0	0	0	0
757	100	33.3333	100	100	100	33.3333	33.3333	33.3333	0	100	66.6667	33.3333	0	0	66.6667	93.3333	100	91.6667	100	100	33.3333	0	16.6667	0		33.3333	0	0	0	50	3	1	C09.0	58	0	0	0	0	0	0	0	0	0	0	0	0	0	1	0
758	86.6667	83.3333	91.6667	100	83.3333	55.5556	0	0	66.6667	0	0	0	0	0	58.3333	100	100	66.6667	83.3333	100	22.2222	0	0	0	66.6667	0	0	33.3333	0	66.6667	3	1	C15.9	56	0	0	0	0	0	0	1	0	0	0	0	0	0	0	0
759	75	66.6667	83.3333	66.6667	100	55.5556	0	0	100	0	100	33.3333	0	0	83.3333	91.6667	66.6667	100	83.3333	100	22.2222	16.6667	0	33.3333	33.3333	66.6667	0	0	0	83.3333	3	0		72	0	0	1	0	0	0	0	0	0	0	0	0	0	0	0
760	53.3333	50	66.6667	66.6667	66.6667	55.5556	0	66.6667	66.6667	66.6667	0	0	0	33.3333	50	46.6667	16.6667	66.6667	66.6667	66.6667	44.4444	0	50	66.6667	100	0	0	0	66.6667	50	3	0		63	0	0	0	0	0	0	0	0	0	0	0	0	0	0	1
761	33.3333	16.6667	41.6667	83.3333	33.3333	100	33.3333	66.6667	100	33.3333	66.6667	0	33.3333	0	33.3333	53.3333	66.6667	83.3333	83.3333	66.6667	55.5556	16.6667	50	33.3333	33.3333	66.6667	0	33.3333	0	50	3	1	C81.9	53	0	0	0	0	0	0	0	0	0	0	0	0	0	0	0
762	93.3333	100	58.3333	83.3333	100	33.3333	16.6667	16.6667	0	66.6667	33.3333	33.3333	0	0	50	93.3333	83.3333	50	83.3333	83.3333	33.3333	16.6667	16.6667	0	66.6667	0	33.3333	0	0	50	3	0		82	0	0	0	0	0	0	0	0	0	0	0	0	0	0	0
763	100	66.6667	41.6667	66.6667	83.3333	77.7778	0	0	0	0	0	0	0	0	33.3333	100	100	91.6667	100	100	22.2222	0	0	0	0	0	0	0	0	83.3333	3	0		66	0	0	0	0	0	0	0	0	0	0	0	0	0	0	0
764	73.3333	33.3333	75	83.3333	66.6667	88.8889	16.6667	33.3333	0	33.3333	66.6667	0	0	0	33.3333	66.6667	16.6667	75	83.3333	33.3333	100	33.3333	50	0	100	66.6667	0	33.3333	0	33.3333	3	0		49	0	0	0	0	0	0	0	0	0	0	0	0	0	0	0
765	80	83.3333	58.3333	66.6667	100	11.1111	0	16.6667	0	33.3333	0	33.3333	0	0	50	93.3333	100	41.6667	50	100	11.1111	0	0	0	33.3333	0	0	33.3333	0	66.6667	3	1	C34.9	71	0	0	1	0	0	0	0	0	0	0	0	0	0	0	0
766	80	100	83.3333	66.6667	100	11.1111	0	0	0	33.3333	66.6667	0	0	0	75	80	100	100	66.6667	100	11.1111	0	16.6667	0	33.3333	33.3333	0	0	0	91.6667	3	0		61	0	0	1	0	0	0	0	0	0	0	0	0	0	0	0
767	53.3333	66.6667	58.3333	66.6667	66.6667	55.5556	0	33.3333	100	0	0	100	0	0	50	73.3333	66.6667	100	66.6667	83.3333	44.4444	0	0	66.6667	33.3333	0	33.3333	0	0	50	3	0		78	0	0	1	0	0	0	0	0	0	0	0	0	0	0	0
768	100	100	91.6667	83.3333	100	11.1111	0	16.6667	0	33.3333	0	0	0	0	75	100	100	91.6667	66.6667	100	11.1111	0	16.6667	0	33.3333	0	0	0	0	83.3333	3	1	C17.1	58	0	0	0	0	0	0	0	0	0	0	0	0	0	0	1
769	66.6667	66.6667	66.6667	100	83.3333	77.7778	33.3333	33.3333	0	100	33.3333	33.3333	100	66.6667	33.3333	93.3333	83.3333	75	100	100	44.4444	16.6667	16.6667	0	66.6667	33.3333	66.6667	33.3333	33.3333	58.3333	3	1	C25.9	81	0	0	1	0	0	1	0	0	0	0	0	0	0	0	0
770	80	66.6667	50	100	100	33.3333	0	33.3333	33.3333	66.6667	0	33.3333	0	0	66.6667	73.3333	66.6667	50	83.3333	66.6667	77.7778	0	50	33.3333	100	0	0	0	0	41.6667	3	0		73	0	0	0	0	0	0	0	0	0	0	0	0	0	0	1
771	86.6667	83.3333	58.3333	100	100	22.2222	16.6667	16.6667	0	0	33.3333	100	0	0	33.3333	66.6667	66.6667	50	83.3333	50	44.4444	33.3333	50	33.3333	33.3333	66.6667	100	0	0	0	3	1	C77.8A	70	0	0	1	0	0	0	0	0	0	0	0	0	0	1	0
772	60	16.6667	100	100	33.3333	44.4444	33.3333	66.6667	66.6667	33.3333	0	0	0	66.6667	58.3333	73.3333	50	75	83.3333	66.6667	33.3333	33.3333	66.6667	33.3333	0	0	0	0	33.3333	50	3	0		72	0	0	0	0	0	0	0	0	1	0	0	0	0	0	0
773	73.3333	50	75	100	83.3333	66.6667	0	0	66.6667	33.3333	33.3333	33.3333	0	0	25																3	1	C61.9	71	0	0	0	0	0	0	0	0	0	0	0	0	0	0	0
774	46.6667	16.6667	58.3333	100	66.6667	55.5556	0	66.6667	33.3333	66.6667	0	33.3333	33.3333	0	33.3333	60	33.3333	50	100	66.6667	66.6667	0	83.3333	33.3333	66.6667	0	0	0	0	33.3333	3	0		71	0	0	0	0	0	0	0	0	1	0	0	0	0	1	0
775	26.6667	0	50	66.6667	50	77.7778	16.6667	100	33.3333	66.6667	100	0	0	0	33.3333	80	66.6667	83.3333	83.3333	83.3333	22.2222	0	33.3333	0	66.6667	0	0	0	0	66.6667	3	0		60	0	0	1	0	0	0	0	0	1	0	0	0	0	0	0
776	100	100	100	83.3333	100	44.4444	0	0	0	0	33.3333	33.3333	33.3333	0	66.6667	93.3333	100	100	83.3333	100	16.6667	0	0	0	0	0	0	33.3333	0	83.3333	3	0		87	0	0	1	0	0	0	0	0	0	0	0	0	0	0	0
777	40	50	25	50	33.3333	66.6667	0	83.3333	0	100	33.3333	0	0	33.3333	16.6667	40	33.3333	33.3333	33.3333	16.6667	100	0	100	0	100	66.6667	0	0	0	33.3333	3	0		41	0	0	0	0	0	0	0	0	0	0	0	0	0	0	1
778	53.3333	16.6667	75	50	0	55.5556	16.6667	66.6667	33.3333	0	66.6667	0	0	100	16.6667																3	0		51	0	0	1	0	0	0	0	0	0	0	0	0	0	0	0
779	86.6667	50	83.3333	66.6667	83.3333	33.3333	0	0	0	0	100	0	0	0	66.6667																3	1	C56.9	84	0	0	0	0	0	0	0	0	0	0	0	0	1	0	1
780	73.3333	16.6667	58.3333	83.3333	66.6667	33.3333	0	83.3333	33.3333	0	33.3333	0	33.3333	66.6667	33.3333	86.6667	50	25	66.6667	66.6667	33.3333	0	50	33.3333	0	0	0	33.3333	100	33.3333	3	0		56	0	0	0	0	0	0	0	1	0	0	0	0	0	0	0
781	20	0	33.3333	66.6667	66.6667	88.8889	16.6667	100	0	0	66.6667	100	33.3333	0	16.6667																3	1	C34.9	74	0	0	0	0	0	0	0	0	0	0	0	0	0	0	1
782	66.6667	83.3333	100	83.3333	50	33.3333	0	33.3333	66.6667	33.3333	0	0	0	66.6667	66.6667																3	1	C79.1	75	0	0	0	0	0	0	0	0	0	0	0	0	0	0	1
783	60	0	33.3333	33.3333	50	100	50	50	0	0	100	100	0	0	25	26.6667	0	8.33333	16.6667	16.6667	100	33.3333	100	33.3333	100	100	100	0	33.3333	16.6667	3	1	C54.9	56	0	0	1	0	0	0	0	0	0	0	0	0	0	0	0
784	33.3333	16.6667	75	83.3333	100	100	0	50	33.3333	0	100	0	0	0	16.6667	53.3333	0	50	83.3333	66.6667	100	0	83.3333	33.3333	0	66.6667	0	0	0	33.3333	3	0		61	0	0	1	0	0	0	0	0	1	0	0	0	0	0	0
785	86.6667	100	91.6667	100	100	22.2222	0	0	0	0	0	0	0	0	75	93.3333	100	100	100	100	22.2222	0	16.6667	33.3333	0	0	0	0	0	83.3333	3	0		67	0	1	0	0	0	0	0	0	1	0	0	0	0	0	0
786	66.6667	66.6667	75	100	100	33.3333	0	16.6667	66.6667	0	33.3333	0	0	33.3333	66.6667	53.3333	33.3333	66.6667	66.6667	66.6667	66.6667	33.3333	33.3333	33.3333	0	33.3333	0	33.3333	33.3333	41.6667	3	1	C34.9	70	0	0	1	0	0	0	0	0	0	0	0	0	0	0	0
787	40	0	33.3333	83.3333	33.3333	100	33.3333	100	33.3333	100	100	33.3333	0	0	0	66.6667	0	50	83.3333	50	66.6667	0	50	0	100	0	0	0	0	66.6667	3	1	C61.9	63	0	0	0	0	0	0	0	0	0	0	0	0	0	0	1
788	100	83.3333	75	100	100	0	0	33.3333	0	0	0	0	0	0	91.6667	93.3333	83.3333	83.3333	100	100	11.1111	0	16.6667	33.3333	33.3333	0	0	0	0	83.3333	3	0		65	0	0	0	0	0	0	0	0	0	0	0	0	0	0	1
789	100	100	100	100	100	0	0	0	0	0	0	0	0	0	100	93.3333	100	83.3333	100	100	0	0	0	0	33.3333	0	0	0	0	83.3333	3	0		28	0	0	0	0	0	0	0	0	0	0	0	0	0	0	0
790	93.3333	100	91.6667	100	100	0	0	0	0	33.3333	0	0	0	0	100	100	100	100	100	100	0	0	0	0	33.3333	0	0	0	0	91.6667	3	1	C34.8	61	0	0	0	0	0	0	0	0	0	0	0	0	0	0	0
791	66.6667	100	66.6667	100	100	88.8889	0	0	33.3333	33.3333	100	0	0	0	33.3333	80	83.3333	58.3333	100	100	55.5556	0	33.3333	33.3333	66.6667	66.6667	0	100	0	50	3	0		69	0	0	0	0	0	0	1	0	0	0	0	0	0	0	0
792	93.3333	66.6667	50	83.3333	66.6667	55.5556	0	33.3333	33.3333	0	33.3333	0	0	0	50	100	100	58.3333	50	66.6667	55.5556	16.6667	16.6667	0	33.3333	33.3333	33.3333	33.3333	33.3333	66.6667	3	0		55	0	0	1	0	0	0	0	0	0	0	0	0	0	0	0
793	66.6667	50	66.6667	83.3333	66.6667	44.4444	0	33.3333	100	66.6667	66.6667	0	0	0	41.6667	66.6667	50	66.6667	83.3333	66.6667	55.5556	16.6667	33.3333	66.6667	33.3333	100	33.3333	0	0	50	3	0		62	0	0	0	0	0	0	0	0	0	0	0	0	0	0	0
794	66.6667	66.6667	91.6667	83.3333	100	44.4444	0	0	33.3333	100	66.6667	0	0	0	50																3	0		78	0	0	1	0	0	0	0	0	0	0	0	0	0	0	0
795	20	0	0	33.3333	33.3333	100	33.3333	50	66.6667	0	66.6667	0	66.6667	66.6667	16.6667	13.3333	0	25	33.3333	33.3333	100	16.6667	33.3333	66.6667	0	100	0	100	33.3333	16.6667	3	1	C83.1	63	1	0	1	0	0	0	1	0	0	0	0	0	0	0	0
796	100	100	83.3333	100	100	33.3333	0	16.6667	0	33.3333	0	0	33.3333	0	83.3333	100	100	83.3333	100	100	22.2222	0	16.6667	0	33.3333	0	0	0	0	83.3333	3	0		42	0	0	1	0	0	0	0	0	1	0	0	0	1	0	0
797	93.3333	100	91.6667	100	100	11.1111	0	0	0	0	0	0	0	0	83.3333																3	0		68	0	0	0	0	0	0	0	0	0	0	0	0	0	0	0
798	73.3333	83.3333	91.6667	100	100	11.1111	0	33.3333	66.6667	33.3333	0	0	0	0	66.6667																3	0		79	0	0	0	0	0	0	0	0	0	0	0	0	0	0	0
799	73.3333	83.3333	66.6667	100	100	55.5556	50	33.3333	33.3333	0	100	0	0	0	58.3333	80	100	83.3333	100	100	22.2222	16.6667	16.6667	0	33.3333	33.3333	0	0	0	75	3	0		61	0	0	0	0	0	0	0	0	0	0	0	0	0	0	0
800	66.6667	66.6667	16.6667	33.3333	33.3333	44.4444	16.6667	16.6667	33.3333	33.3333	66.6667	0	66.6667	0	25	53.3333	33.3333	33.3333	50	33.3333	88.8889	0	50	33.3333	33.3333	0	0	66.6667	0	25	3	0		51	0	0	0	0	0	0	0	0	0	0	0	0	0	0	1
801	73.3333	66.6667	75	50	100	66.6667	0	33.3333	33.3333	33.3333	0	0	33.3333	0	66.6667	80	100	83.3333	50	100	44.4444	0	33.3333	33.3333	33.3333	0	0	0	0	66.6667	3	0		66	0	1	0	0	0	0	0	0	0	0	0	0	0	0	1
802	100	100	91.6667	83.3333	100	11.1111	0	0	0	33.3333	0	0	0	0	83.3333	100	100	100	83.3333	100	0	16.6667	0	0	33.3333	0	0	0	0	83.3333	3	0		68	0	1	1	0	0	0	0	0	0	0	0	0	0	0	1
803	60	66.6667	83.3333	100	100	22.2222	0	0	33.3333	0	0	0	0	0	66.6667	66.6667	66.6667	66.6667	100	83.3333	22.2222	0	33.3333	66.6667	0	0	0	0	0	66.6667	3	1	C74.9	71	0	0	0	0	0	0	0	0	0	0	0	0	0	1	0
804	86.6667	33.3333	41.6667	66.6667	66.6667	55.5556	33.3333	16.6667	0	0	33.3333	100	33.3333	0	50	93.3333	33.3333	33.3333	33.3333	33.3333	44.4444	33.3333	16.6667	0	33.3333	33.3333	66.6667	66.6667	0	66.6667	3	0		35	0	0	0	0	0	0	0	0	0	0	0	0	0	0	0
805	93.3333	100	83.3333	83.3333	100	11.1111	0	0	0	0	0	66.6667	33.3333	0	58.3333	86.6667	100	75	100	100	11.1111	0	0	0	33.3333	0	33.3333	0	0	58.3333	3	0		36	0	0	0	0	0	0	0	0	0	0	0	0	0	0	1
806	93.3333	50	58.3333	66.6667	66.6667	88.8889	0	16.6667	33.3333	0	0	0	0	0	41.6667	86.6667	66.6667	33.3333	50	33.3333	100	0	33.3333	33.3333	0	0	0	0	0	33.3333	3	0		58	0	1	0	0	0	0	0	0	0	0	0	0	0	0	0
807	58.3333	66.6667	33.3333	33.3333	50	66.6667	16.6667	16.6667	100	66.6667	100	0	66.6667	0	33.3333	93.3333	100	66.6667	100	83.3333	11.1111	0	0	33.3333	0	66.6667	0	33.3333	0	66.6667	3	0		66	0	0	1	0	0	0	0	0	0	0	0	0	0	0	0
808	100	100	75	100	100	22.2222	0	0	0	0	0	0	0	0	50	100	100	75	66.6667	100	22.2222	0	0	0	0	0	0	0	0	50	3	0		37	0	0	0	0	0	0	0	0	0	0	0	0	0	0	0
809	73.3333	33.3333	50	100	66.6667	66.6667	0	0	66.6667	0	0	0	0	0	50	86.6667	100	83.3333	100	100	11.1111	0	0	33.3333	66.6667	0	0	0	33.3333	83.3333	3	1	C34.3	54	0	0	1	0	0	0	0	0	0	0	0	0	0	0	0
810	46.6667	66.6667	50	50	66.6667	55.5556	16.6667	33.3333	33.3333	100	33.3333	33.3333	66.6667	33.3333	25	26.6667	16.6667	33.3333	50	50	77.7778	50	83.3333	66.6667	100	33.3333	33.3333	33.3333	33.3333	0	3	0		51	0	0	0	0	0	0	0	0	0	0	0	0	0	0	0
811	20	0	75	100	33.3333	88.8889	0	100	33.3333	33.3333	66.6667	0	0	100	41.6667																3	0		66	0	0	1	0	0	0	1	0	0	0	0	0	0	0	0
812	86.6667	83.3333	91.6667	83.3333	100	22.2222	0	33.3333	0	0	0	0	0	0	91.6667	86.6667	83.3333	91.6667	100	100	22.2222	0	33.3333	0	0	0	0	0	0	66.6667	3	0		73	0	0	1	0	0	0	0	0	0	0	0	0	0	0	1
813	93.3333	50	50	83.3333	66.6667	44.4444	16.6667	50	0	33.3333	33.3333	0	33.3333	66.6667	41.6667	93.3333	100	66.6667	100	100	33.3333	0	0	0	0	0	0	0	33.3333	75	3	0		37	0	0	0	0	0	0	0	0	1	0	1	0	0	0	1
814	26.6667	0	66.6667	100	66.6667	88.8889	0	0	0	33.3333	66.6667	0	100	100	33.3333	26.6667	0	58.3333	83.3333	0	88.8889	0	0	0	66.6667	66.6667	33.3333	100	100	16.6667	3	0		57	0	0	0	0	0	0	1	0	0	0	0	0	0	0	1
815	40	83.3333	83.3333	100	66.6667	44.4444	0	0	0	0	66.6667	0	0	0	41.6667	60	50	66.6667	66.6667	83.3333	66.6667	50	33.3333	33.3333	0	66.6667	0	0	0	33.3333	3	0		86	0	0	0	0	0	0	0	0	0	0	0	0	0	1	0
816	26.6667	0	100	83.3333	33.3333	100	33.3333	33.3333	66.6667	0	100	0	0	0	58.3333	26.6667	0				50	66.6667	33.3333	100	100	66.6667					3	1	C34.9	71	0	0	1	0	0	0	1	0	0	0	0	0	0	0	0
817	60	33.3333	25	50	33.3333	55.5556	33.3333	16.6667	33.3333	0	0	0	100	0	33.3333	60	16.6667	83.3333	83.3333	16.6667	33.3333	33.3333	16.6667	33.3333	66.6667	0	0	66.6667	0	25	3	0		59	0	0	0	0	0	0	0	0	0	0	0	0	0	0	1
818	53.3333	0	91.6667	66.6667	83.3333	77.7778	33.3333	83.3333	66.6667	100	33.3333	0	0	33.3333	8.33333	66.6667	33.3333	58.3333	66.6667	66.6667	66.6667	66.6667	66.6667	33.3333	100	66.6667	66.6667	0	66.6667	66.6667	3	0		66	1	1	1	0	0	0	0	0	0	0	0	0	0	0	0
819	93.3333	66.6667	58.3333	83.3333	83.3333	44.4444	50	33.3333	66.6667	0	66.6667	0	0	0	25	100	83.3333	75	100	100	22.2222	50	0	33.3333	33.3333	66.6667	0	0	0	41.6667	3	0		36	0	0	0	1	0	0	0	0	1	0	0	0	1	1	0
820	86.6667	100	58.3333	33.3333	66.6667	44.4444	0	33.3333	0	33.3333	0	0	0	66.6667	33.3333	66.6667	66.6667	33.3333	50	83.3333	44.4444	16.6667	50	0	66.6667	33.3333	0	0		33.3333	3	0		48	0	1	0	0	0	0	0	0	1	0	0	0	0	0	0
821	46.6667	33.3333	75	83.3333	100	55.5556	0	0	33.3333	100	33.3333	0	33.3333	0	50	53.3333	0	66.6667	83.3333	66.6667	33.3333	0	16.6667	66.6667	66.6667	66.6667	0	100	0	50	3	1	C18.9	89	0	0	0	0	0	0	1	0	0	0	0	0	0	0	0
822	60	33.3333	75	100	100	66.6667	0	0	0	66.6667	0	0	33.3333	0	50	53.3333	50	83.3333	100	100	55.5556	0	0	0	100	33.3333	0	0	0	58.3333	3	1	C56.9	80	0	1	1	0	0	0	0	0	0	0	0	0	0	0	1
823	100	0	83.3333	33.3333	83.3333	33.3333	50	100	0	33.3333	0	0	0	0	33.3333	93.3333	0	83.3333	33.3333	83.3333	44.4444	16.6667	100	0	33.3333	0	0	0	33.3333	41.6667	3	0		46	0	0	0	0	0	0	0	0	0	0	0	0	0	1	0
824	100	100	66.6667	66.6667	100	33.3333	16.6667	33.3333	0	0	0	0	0	0	66.6667	100	100	66.6667	83.3333	66.6667	22.2222	16.6667	50	0	0	33.3333	0	0	0	75	3	0		70	0	0	0	0	0	0	0	0	1	0	0	0	0	0	1
825	53.3333	33.3333	58.3333	100	83.3333	22.2222	0	66.6667	0	33.3333	0	0	0	0	58.3333	60	83.3333	66.6667	100	100	22.2222	0	50	0	0	0	33.3333	0	0	83.3333	3	1	C50.9	64	0	0	0	0	0	0	0	0	0	0	0	0	0	0	1
826	73.3333	0	16.6667	66.6667	66.6667	77.7778	33.3333	50	0	100	0	33.3333	33.3333	0	50	40	0	0	66.6667	33.3333	100	16.6667	100	0	100	0	33.3333	0	66.6667	50	3	0		33	0	0	0	0	0	0	0	0	1	0	0	0	0	0	1
827	86.6667	100	83.3333	100	100	0	0	0	33.3333	33.3333	0	33.3333	0	0	66.6667	80	100	66.6667	100	83.3333	33.3333	0	16.6667	33.3333	0	0	66.6667	0	33.3333	66.6667	3	0		73	0	0	0	0	0	0	0	0	1	0	0	0	0	0	0
828	40	0	58.3333	50	66.6667	66.6667	0	50	33.3333	66.6667	0	0	0	33.3333	50	53.3333	50	41.6667	50	83.3333	44.4444	0	83.3333	0	66.6667	33.3333	33.3333	0	66.6667	50	3	0		77	0	0	0	0	0	0	0	0	0	0	0	0	0	0	1
829	100	0	83.3333	100	50	77.7778	0	83.3333	33.3333	66.6667	66.6667	0	0	0	25																3	0		48	0	0	1	1	0	0	0	0	0	0	0	0	1	0	0
830	86.6667	33.3333	58.3333	83.3333	33.3333	66.6667	33.3333	100	33.3333	0	66.6667	66.6667	0	0	16.6667																3	1	C25.8	55	0	0	1	0	0	0	0	0	0	0	0	0	0	0	0
831	26.6667	50	50	100	50	100	0	100	0	66.6667	100	66.6667	0	0	0	20	33.3333	66.6667	100	83.3333	100	0	66.6667	0	66.6667	100	66.6667	0	0	58.3333	3	1	C50.9	67	0	0	0	0	0	0	0	1	0	0	0	0	0	0	0
832	46.6667	16.6667	66.6667	16.6667	83.3333	88.8889	16.6667	66.6667	33.3333	100	0	0	66.6667	33.3333	8.33333	33.3333	33.3333	83.3333	50	66.6667	77.7778	16.6667	100	33.3333	100	33.3333	0	66.6667	0	16.6667	3	0		70	0	1	0	0	0	0	0	0	0	0	0	0	0	0	0
833	60	66.6667	75	16.6667	50	55.5556	0	83.3333	66.6667	33.3333	100	33.3333	0	66.6667	50	60	83.3333	75	16.6667	100	44.4444	0	50	33.3333	100	0	66.6667	33.3333	66.6667	58.3333	3	0		69	0	0	1	0	0	0	0	0	0	0	0	0	0	0	0
834	93.3333	100	58.3333	100	100	11.1111	0	16.6667	0	0	0	0	33.3333	0	66.6667	93.3333	100	91.6667	100	100	22.2222	0	0	0	0	0	0	0	0	75	3	0		60	0	0	0	0	0	0	0	0	0	0	0	0	0	0	1
835	86.6667	100	100	66.6667	66.6667	66.6667	16.6667	50	0	100	66.6667	0	66.6667	0	50	93.3333	100	91.6667	100	100	22.2222	16.6667	16.6667	0	33.3333	33.3333	0	33.3333	0	83.3333	3	0		54	0	0	1	0	0	0	0	0	0	0	0	0	0	0	0
836	80	66.6667	66.6667	66.6667	100	44.4444	33.3333	50	0	66.6667	66.6667	66.6667	0	0	50	86.6667	66.6667	75	83.3333	100	33.3333	0	33.3333	0	66.6667	33.3333	33.3333	0	0	50	3	0		61	0	0	1	0	0	0	0	0	0	0	0	0	0	0	0
837	100	100	66.6667	100	100	11.1111	0	0	0	33.3333	0	0	0	33.3333	66.6667	100	100	75	100	100	11.1111	0	0	0	33.3333	0	0	0	33.3333	83.3333	3	0		38	0	0	1	0	0	0	0	0	0	0	0	0	0	0	0
838	100	66.6667	83.3333	66.6667	100	0	0	33.3333	0	0	0	0	0	0	50	100	83.3333	100	66.6667	100	0	0	50	0	33.3333	0	0	0	0	66.6667	3	0		36	0	0	0	0	0	0	0	0	0	0	0	0	0	1	0
[truncated: 12 more columns]

## Sheet: documentation
Variable	Explanation	Values
ID	Unique ID	1-838
EORTC baseline scores
PF1	physical function at baseline	1-100
RF1	role function at baseline	1-100
EF1	emotional function at baseline	1-100
CF1	cognitive funtion at baseline	1-100
SF1	social function at baseline	1-100
FA1	fatigue at baseline	1-100
NV1	nausea and vomiting at baseline	1-100
PA1	pain at baseline	1-100
DY1	dyspnea at baseline	1-100
SL1	insomnia at baseline	1-100
AP1	appetiteloss at baseline	1-100
CO1	constipation at baseline	1-100
DI1	diarrea at baseline	1-100
FI1	financial difficulties at baseline	1-100
QL1	global quality of life at baseline	1-100
EORTC follow-up scores
PF2	physical function at follow-up	1-100
RF2	role function at follow-up	1-100
EF2	emotional function at follow-up	1-100
CF2	cognitive funtion at follow-up	1-100
SF2	social function at follow-up	1-100
FA2	fatigue at follow-up	1-100
NV2	nausea and vomiting at follow-up	1-100
PA2	pain at baseline	1-100
DY2	dyspnea at follow-up	1-100
SL2	insomnia at follow-up	1-100
AP2	appetiteloss at follow-up	1-100
CO2	constipation at follow-up	1-100
DI2	diarrea at follow-up	1-100
FI2	financial difficulties at follow-up	1-100
QL2	global quality of life at follow-up	1-100
Baseline variables
Hospital	hospital treated	1 - 4
age	age of the patient
sex	sex	0 = male
		1 = female
marital	marital status	1 = married/co-inhabitant
		2 = divorced/seperated
		3 = widow/widower
		4 = not married/single
edcua	education	1 = basic school <12 years
		2 = short <15 years
		3 = medium academic/trade
		4 = long academic/university level
occu	occupation	1 = employed
		2 = retired/disability pay
		3 = unemployed
symptomduration	duration of symptoms prior to referral (weeks)	1 - 52
familiaCancer	Cancer within the family	0 = no
		1 = yes
previouscancer	previous cancer in patient	0 = no
		1 = yes
smoking	Patientes smoking habits	0 = never smoked
		1 = previous smoker
		2 = smoker
		9 = Uknown
exposures	exposures experienced by the patient	0 = no
		1 = yes
		9 = unknown
comorb	co-morbidity	0 = none
		1 = one
		2 = two or more
cancer	cancer diagnosis after completed investigations	0 = no
		1 = yes
CancerICD10	ICD 10 code for patients diagnosed with cancer	ICD-10 codes
followtime	time of completing the EORTC at follow-up	0 = prior to diagnosis
		1 = after diagnosis
symptoms at referral
ill	feeling ill	0 = no
		1 = yes
fatigue	fatigue	0 = no
		1 = yes
weightloss	weightloss	0 = no
		1 = yes
appetiteloss	loss of appetite	0 = no
		1 = yes
fever	fever	0 = no
		1 = yes
anemia	anemia	0 = no
		1 = yes
pain	pain	0 = no
		1 = yes
DVT	deep venus thrombosis	0 = no
		1 = yes
contact	increased contact with healthcare system	0 = no
		1 = yes
medication_use	increased use of medication	0 = no
		1 = yes
nightsweat	nightsweat	0 = no
		1 = yes
lymphnode	pathological lymp node	0 = no
		1 = yes
other	other	0 = no
		1 = yes
suspicion	suspicion of major illness/cancer	0 = no
		1 = yes
abnormtest	abnormal blood test	0 = no
		1 = yes
abdominalia	abdominal disorder	0 = no
		1 = yes
